# Supplementary material for: Circulating cell-free DNA methylation mirrors alterations in cerebral patterns in epilepsy
Source: Clin Epigenetics. 2022 Dec 28;14:188. doi: 10.1186/s13148-022-01416-2 (PMC9795776; doi:10.1186/s13148-022-01416-2)
Supplement: Supplementary file 4 — Additional file. 4. Meth_atlas output. Estimated cell and tissue proportions of contribution for all samples. [file 13148_2022_1416_MOESM4_ESM.xlsx]

## Sheet: Folha1
Supplementary Table 1: Meth_atlas output. Estimated cell and tissue proportions of contribution for all samples.
Sample	Group	Age (years)	Gender	Age of Onset (years)	Epilepsy Duration (years)	Pharmacorresistance	FS history	Anti seizure drugs	Inputed DNA in EPIC array
C1	Control	37	F	-	-	-	-	-	159.62
C2	Control	37	F	-	-	-	-	-	68.12
C3	Control	51	M	-	-	-	-	-	74.8
C4	Control	46	F	-	-	-	-	-	90.96
C5	Control	45	F	-	-	-	-	-	137.76
C6	Control	42	F	-	-	-	-	-	114.55
C7	Control	45	F	-	-	-	-	-	140.364
C8	Control	30	F	-	-	-	-	-	47.04
C9	Control	35	M	-	-	-	-	-	44.72
C10	Control	39	F	-	-	-	-	-	90.3
C11	Control	21	F	-	-	-	-	-	51.2
ME1	MTLE	45	F	13	32	yes	undetermined	TGB, LTG, CLB	135.6
ME2	MTLE	36	M	6	30	yes	no	Lev	79.56
ME3	MTLE	43	M	1	42	no	yes	OXC, CLB	116.2
ME4	MTLE	31	F	25	6	yes	yes	VGB,VPA,CBZ,CLB	184.5
ME5	MTLE	59	F	13	46	yes	yes	CBZ, Lev, LTG	238.95
ME6	MTLE	53	F	1	52	yes	yes	ESLI	109.71
ME7	MTLE	50	M	11	39	yes	yes	PB	143
ME8	MTLE	27	F	5	22	yes	no	VPA, LTG, VGB	59.8
ME9	MTLE	51	F	20	31	yes	yes	CBZ	53.52
ME10	MTLE	30	F	11	19	yes	yes	Lev, CLO, ESLI	59
ME11	MTLE	53	F	11	42	yes	yes	Lev, ESLI	87.9
ME12	MTLE	60	F	51	9	no	no	LTG	57.3
CBZ	carbamazepine
CLB	clobazam
CLO	clonazepam
ESLI	eslicarbazepine acetate
Lev	Levetiracetam
LTG	Lamotrigine
OXC	Oxcarbazepine
PB	Phenobarbital
TGB	Tiagabine
VGB	Vigabatrin
VPA	Valproate
