# Supplementary material for: Circulating cell-free DNA methylation mirrors alterations in cerebral patterns in epilepsy
Source: Clin Epigenetics. 2022 Dec 28;14:188. doi: 10.1186/s13148-022-01416-2 (PMC9795776; doi:10.1186/s13148-022-01416-2)
Supplement: Supplementary file 5 — Additional file. 5. Meth_atlas output. Estimated cell and tissue proportions of contribution for all samples. [file 13148_2022_1416_MOESM5_ESM.xlsx]

## Sheet: Folha1
Supplementary Table 2: Meth_atlas output. Estimated cell and tissue proportions of contribution for all samples.
Cell_type	C1	C2	C3	C4	C5	C6	C7	C8	C9	C10	C11	ME1	ME2	ME3	ME4	ME5	ME6	ME7	ME8	ME9	ME10	ME11	ME12
Monocytes_EPIC	0.031	0.002	0.025	0	0.009	0.009	0.014	0.007	0.055	0.036	0.05	0	0.021	0.017	0	0.001	0.139	0.08	0.017	0.019	0.009	0	0
B-cells_EPIC	0	0.004	0.017	0	0.009	0	0.004	0.013	0.004	0	0.014	0	0.011	0	0.002	0.013	0	0	0.006	0.014	0	0	0
CD4T-cells_EPIC	0	0	0.008	0	0	0	0.088	0	0	0	0	0	0.014	0	0	0.021	0	0	0	0	0	0	0
NK-cells_EPIC	0	0.006	0.041	0	0	0	0.041	0	0	0.001	0	0	0.013	0.004	0.009	0.029	0	0	0	0	0	0	0
CD8T-cells_EPIC	0	0.03	0.015	0	0	0	0.029	0.007	0	0	0	0	0.004	0.022	0.016	0.138	0	0	0	0.026	0	0	0
Neutrophils_EPIC	0.969	0.911	0.86	0.994	0.978	0.983	0.814	0.877	0.912	0.909	0.901	0.984	0.907	0.882	0.937	0.773	0.836	0.886	0.962	0.918	0.977	0.978	0.999
Erythrocyte_progenitors	0	0.003	0.007	0	0	0	0	0.043	0.001	0.02	0.014	0	0.022	0.046	0.026	0	0.019	0.025	0	0	0	0	0
Adipocytes	0	0	0	0	0	0	0	0	0	0	0	0	0	0	0	0	0	0	0	0	0	0	0
Cortical_neurons	0	0	0	0	0.001	0	0.003	0.02	0.007	0.002	0.004	0	0.002	0.007	0	0	0.005	0.008	0.008	0.014	0.004	0	0
Hepatocytes	0	0	0	0	0	0	0	0.007	0	0.002	0.002	0	0	0	0	0	0	0	0	0.002	0	0.002	0
Lung_cells	0	0.002	0	0	0	0	0	0	0.003	0	0.001	0	0	0.007	0.006	0	0	0	0	0	0.002	0	0
Pancreatic_beta_cells	0	0	0	0.001	0	0	0	0	0	0.003	0	0	0	0	0	0	0	0	0	0	0	0.002	0
Pancreatic_acinar_cells	0	0	0	0	0	0	0	0.003	0	0.003	0	0	0	0	0.001	0	0	0	0	0	0	0	0
Pancreatic_duct_cells	0	0	0	0	0	0	0	0.001	0	0	0	0	0	0	0	0	0	0	0	0	0	0	0
Vascular_endothelial_cells	0	0.01	0.014	0.004	0	0	0.006	0.02	0.013	0.02	0.009	0	0	0	0	0	0	0	0.004	0	0.007	0.014	0
Colon_epithelial_cells	0	0	0	0	0	0	0	0.002	0.003	0.004	0	0.003	0	0	0	0	0	0	0	0.001	0	0.004	0.001
Left_atrium	0	0	0	0	0	0	0	0	0	0	0	0	0	0	0	0	0	0	0	0	0	0	0
Bladder	0	0.017	0.005	0	0	0	0	0	0	0	0.001	0	0	0	0	0.015	0.001	0	0	0	0	0	0
Breast	0	0	0	0	0.003	0.005	0.001	0	0	0	0	0.012	0	0	0	0.007	0	0	0.004	0.006	0	0	0
Head_and_neck_larynx	0	0	0	0	0	0	0	0	0	0	0	0	0	0	0	0	0	0	0	0	0	0	0
Kidney	0	0.004	0	0	0	0.002	0	0	0.002	0	0.004	0	0.001	0.015	0.004	0	0	0	0	0	0	0	0
Prostate	0	0	0	0.001	0	0	0	0	0	0	0	0.001	0	0	0	0	0	0	0	0	0	0	0
Thyroid	0	0.011	0	0	0	0	0.001	0	0	0	0	0	0.004	0	0	0	0	0	0	0	0	0	0
Upper_GI	0	0	0	0	0	0	0	0	0	0	0	0	0	0	0	0.004	0	0	0	0	0	0	0
Uterus_cervix	0	0	0.01	0	0	0	0	0	0	0	0	0	0	0	0	0	0	0	0	0	0	0	0
