# Supplementary material for: Circulating cell-free DNA methylation mirrors alterations in cerebral patterns in epilepsy
Source: Clin Epigenetics. 2022 Dec 28;14:188. doi: 10.1186/s13148-022-01416-2 (PMC9795776; doi:10.1186/s13148-022-01416-2)
Supplement: Supplementary file 6 — Additional file 6. Differentially methylated regions (DMRs) in cfDNA of MTLE patients in comparison with controls. [file 13148_2022_1416_MOESM6_ESM.xlsx]

## Sheet: Folha1
Supplementary Table 3: Differentially methylated regions (DMRs) in cfDNA of MTLE patients in comparison to controls.
ID	Type	MTLE vs CTR	pval	padj	log2err	ES	NES	size	leadingEdge	Mean beta diff	chr	start	end
AGPAT1	Promoter-DMR	Hypomethylated	1e-10	3.781e-07	NA	-0.668393	-2.79537	56	cg22673001, cg13529662, cg11043450, cg27370696, cg03718284, cg15982308, cg09043226, cg08450897, cg19007101, cg06570818, cg07482220, cg09301199, cg16689962, cg01466825, cg01074928, cg10620911, cg10023837, cg22767321, cg20980321, cg18191873, cg01719529, cg02880898, cg08049198, cg22261911, cg15124201, cg18928683, cg24433302, cg25733934, cg01052103, cg17455891, cg23464264, cg24425483, cg03199124	-0.0159411	chr6	32139504	32146779
GNAS	Promoter-DMR	Hypermethylated	1e-10	3.781e-07	NA	0.521239	2.50032	150	cg23159236, cg01538522, cg17334845, cg07341934, cg26767990, cg22860367, cg10011623, cg06047881, cg06693667, cg21809160, cg20018057, cg04457481, cg03837903, cg00765653, cg04019914, cg08587534, cg02107718, cg11996914, cg11357538, cg20554943, cg03821543, cg07947033, cg01748573, cg20782596, cg14309385, cg09049861, cg23496597, cg14728235, cg03908391, cg00267746, cg22407822, cg07516978, cg20008140, cg2…	0.0251598	chr20	57413436	57469623
H19	Promoter-DMR	Hypermethylated	1e-10	3.781e-07	NA	0.747153	2.73982	36	cg24605090, cg16675558, cg13581483, cg03996735, cg01977486, cg25574978, cg04088212, cg17769238, cg18362496, cg24409677, cg11735853, cg01539474, cg26469586, cg02694715, cg04975775, cg18454954, cg15886040, cg25821896, cg09701145, cg10154633, cg01895612, cg25281616, cg25579157, cg16303279, cg25437674, cg27300742	0.034145	chr11	2019079	2022748
LMO3	Promoter-DMR	Hypomethylated	1e-10	3.781e-07	NA	-0.733465	-2.89286	43	cg23704770, cg18866348, cg16961545, cg09683887, cg00780879, cg09596234, cg08042370, cg15500052, cg20060206, cg08217789, cg07825114, cg14632140, cg20576393, cg15686802, cg12784704, cg01181415, cg21016004, cg17981966, cg17736030, cg01787574, cg16412956, cg06794000, cg19140085, cg02325300, cg22702331, cg09526758, cg19704805, cg04047674, cg14120119, cg03745994, cg00564190, cg10143811	-0.0237771	chr12	16755392	16762264
MEIS2	Promoter-DMR	Hypomethylated	1e-10	3.781e-07	NA	-0.733072	-2.81397	37	cg07795407, cg12015310, cg11686722, cg02917381, cg14556531, cg18393040, cg00797346, cg07054040, cg23186959, cg24504442, cg17026475, cg20515302, cg09840968, cg23168264, cg19416470, cg10752869, cg23137807, cg06471042, cg15507730, cg16409367, cg25381383, cg10958924, cg00366722	-0.0247808	chr15	37390176	37394840
GTF2E1	Promoter-DMR	Hypomethylated	1.55934e-10	4.308e-07	-0.826657	-0.872372	-2.72458	17	cg07925687, cg05786287, cg14141775, cg02476532, cg26715540, cg20179222, cg07894501, cg22293401, cg12897058, cg10752028, cg24198977, cg01154234, cg24124753, cg21941374, cg27090191, cg10714940, cg27532099	-0.0166295	chr3	120460879	120462309
WRN	Promoter-DMR	Hypomethylated	1.59513e-10	4.308e-07	-0.826657	-0.717025	-2.75237	37	cg03530274, cg04833152, cg23610841, cg20533040, cg24420773, cg07123227, cg02994645, cg02993340, cg08587721, cg19311679, cg04002325, cg08494221, cg05779300, cg15944457, cg19560547, cg08843001, cg20786280, cg13969146, cg21604516, cg09945801, cg18608151, cg10709021, cg09969018, cg21608195, cg07129253	-0.0158468	chr8	30889709	30914808
CASP8	Promoter-DMR	Hypomethylated	4.9066e-10	1.15949e-06	-0.801216	-0.713909	-2.72605	36	cg26224381, cg00215011, cg27410837, cg07322196, cg09464206, cg02878216, cg23817555, cg25576362, cg19448993, cg26799474, cg14962032, cg26939495, cg10909390, cg00978584, cg09792879, cg12604794, cg15174220, cg14845772, cg05130485, cg20418725, cg23061725, cg04286206, cg04048517, cg14347386, cg24410214, cg26842802, cg25095814	-0.0192436	chr2	202097062	202127542
ARHGAP25	Promoter-DMR	Hypomethylated	1.01473e-09	1.93859e-06	-0.788187	-0.774477	-2.74765	26	cg24204210, cg27278086, cg13339825, cg25070482, cg15361661, cg04905448, cg03654451, cg18612940, cg05395210, cg22553423, cg08991742, cg07780630, cg23801982, cg26238936, cg12093662, cg25039325, cg17661906, cg15258980, cg15700582, cg09721047	-0.0190695	chr2	68960656	69002378
ATM	Promoter-DMR	Hypomethylated	1.02544e-09	1.93859e-06	-0.788187	-0.656362	-2.61473	46	cg27599391, cg01800843, cg01991180, cg05637308, cg23389069, cg12848864, cg22678707, cg27453365, cg10610482, cg19288979, cg11588932, cg23275463, cg06081482, cg03165700, cg04826772, cg25400013, cg17114932, cg06750635, cg22477592, cg25918541, cg17420659, cg03569616, cg04709886, cg18457775, cg12106634, cg24030675, cg22837512, cg02105423, cg14761454	-0.0123965	chr11	108092087	108157868
NFIA	Promoter-DMR	Hypomethylated	1.44131e-09	2.47709e-06	-0.788187	-0.705229	-2.6929	36	cg02614099, cg17245735, cg10671215, cg12339583, cg05377596, cg19097500, cg22803724, cg19747357, cg01063572, cg25837719, cg12450567, cg04289130, cg21412992, cg03132702, cg04706404, cg20289988, cg14278029, cg10628205, cg08037935, cg12079303, cg24680681, cg11675722, cg15546227, cg13980007	-0.0145913	chr1	61542211	61548309
SCRN3	Promoter-DMR	Hypomethylated	3.42684e-09	5.3987e-06	-0.774939	-0.827001	-2.64279	19	cg26139062, cg20362287, cg16366749, cg14585611, cg02107545, cg03350684, cg22830590, cg27478035, cg26453341, cg15076023, cg02743985, cg21647975, cg01369819, cg27393372, cg09057041	-0.0108942	chr2	175259569	175261646
CIR1	Promoter-DMR	Hypomethylated	5.74376e-09	8.35276e-06	-0.761461	-0.860363	-2.59928	15	cg26139062, cg16366749, cg14585611, cg02107545, cg22830590, cg27478035, cg26453341, cg15076023, cg02743985, cg21647975, cg01369819, cg27393372, cg09057041	-0.0112919	chr2	175260335	175261646
RNF5	Promoter-DMR	Hypomethylated	8.6621e-09	1.16969e-05	-0.74774	-0.724425	-2.65851	30	cg22673001, cg13529662, cg11043450, cg03718284, cg15982308, cg09043226, cg08450897, cg09301199, cg01466825, cg01074928, cg20980321, cg18191873, cg01719529, cg08049198, cg15124201, cg18928683, cg25733934, cg01052103, cg17455891, cg23464264, cg24425483, cg03199124	-0.0197096	chr6	32144667	32146232
GNASAS	Promoter-DMR	Hypermethylated	9.51906e-09	1.19972e-05	-0.74774	0.652136	2.5283	43	cg18935491, cg22860367, cg11285807, cg25229306, cg06693667, cg24203465, cg19592829, cg04457481, cg07947033, cg14309385, cg03908391, cg14176797, cg08166863, cg27262796, cg18224653, cg14482474, cg26102503, cg06200857, cg17841572, cg01715551, cg11669839, cg08091561, cg12573482, cg06065549, cg09123158, cg23249369, cg06324048, cg22290117, cg04677683, cg21938532	0.0420618	chr20	57425979	57427443
HMGB1	Promoter-DMR	Hypomethylated	1.11903e-08	1.24443e-05	-0.74774	-0.809004	-2.64685	20	cg20637611, cg13277184, cg09203961, cg25273765, cg21603943, cg05818394, cg11047295, cg25319276, cg17412964, cg10661817, cg23928927, cg05972874, cg18035291, cg23998351, cg01504447, cg00179128, cg03571723	-0.0193958	chr13	31038408	31041221
LARP7	Promoter-DMR	Hypomethylated	1.1075e-08	1.24443e-05	-0.74774	-0.753622	-2.63003	25	cg01108057, cg23197860, cg13669748, cg08584264, cg22194345, cg13333087, cg14105991, cg05166686, cg13788062, cg22546226, cg08990112, cg19980598, cg22112712, cg00740889, cg02951674, cg16005883, cg23694261, cg19502700, cg13255285	-0.0215272	chr4	113557424	113565169
RPP30	Promoter-DMR	Hypomethylated	1.99837e-08	2.09885e-05	-0.733762	-0.848798	-2.56434	15	cg17341374, cg00435305, cg02187457, cg20335283, cg17888792, cg14470741, cg12371386, cg05163348, cg14483283, cg13920824, cg23239742, cg19666937, cg00585558	-0.014688	chr10	92630406	92631716
GABRA1	Promoter-DMR	Hypomethylated	3.28901e-08	3.27257e-05	-0.719513	-0.702482	-2.53011	29	cg16355785, cg08066141, cg06418959, cg05144432, cg24554147, cg06479604, cg20492597, cg02322252, cg24523000, cg19176733, cg24860775, cg00051179, cg05982485, cg06907391, cg12340947, cg15501861, cg26597242, cg01069159, cg05044431	-0.0225842	chr5	161273839	161277813
CALCOCO1	Promoter-DMR	Hypomethylated	5.17036e-08	4.88728e-05	-0.719513	-0.812237	-2.53676	17	cg25731039, cg07503684, cg12120457, cg14250600, cg25134898, cg23903483, cg10186308, cg16847051, cg21872608, cg00109465, cg16474117, cg24678292, cg18503364, cg16257546	-0.0142883	chr12	54119188	54122680
PM20D1	Promoter-DMR	Hypomethylated	7.86062e-08	6.37329e-05	-0.704976	-0.898192	-2.43493	11	cg07167872, cg14893161, cg07533224, cg11965913, cg05841700, cg12898220, cg24503407, cg26354017, cg14159672, cg07157834, cg16334093	-0.155886	chr1	205819088	205819609
PURG	Promoter-DMR	Hypomethylated	8.09092e-08	6.37329e-05	-0.704976	-0.649416	-2.49285	37	cg03530274, cg04833152, cg23610841, cg20533040, cg24420773, cg07123227, cg02994645, cg02993340, cg08587721, cg19311679, cg04002325, cg08494221, cg05779300, cg15944457, cg19560547, cg08843001, cg20786280, cg13969146, cg21604516, cg09945801, cg10709021, cg09969018, cg21608195, cg07129253	-0.0123842	chr8	30888801	30892490
RASA1	Promoter-DMR	Hypomethylated	7.98851e-08	6.37329e-05	-0.704976	-0.765438	-2.54736	21	cg15664067, cg16160720, cg09890887, cg04035591, cg08711064, cg09490071, cg25472026, cg25341963, cg03057941, cg27537475, cg20303844, cg06610368, cg22862193, cg07760428, cg18740769, cg25593911, cg19606356, cg25515502, cg25648250	-0.0158981	chr5	86563101	86564790
RNF5P1	Promoter-DMR	Hypomethylated	7.19815e-08	6.37329e-05	-0.704976	-0.695085	-2.55653	31	cg22673001, cg13529662, cg11043450, cg03718284, cg15982308, cg09043226, cg08450897, cg09301199, cg01466825, cg01074928, cg18191873, cg25160034, cg01719529, cg08049198, cg15124201, cg18928683, cg25733934, cg01052103, cg17455891, cg23464264, cg24425483, cg03199124	-0.0195033	NA	NA	NA
EFCAB7	Promoter-DMR	Hypomethylated	8.97672e-08	6.7882e-05	-0.704976	-0.813542	-2.57254	18	cg27179379, cg21501001, cg12254219, cg27556918, cg01796208, cg08010229, cg21877855, cg15654686, cg14903716, cg12748849, cg18464559, cg23641677, cg20994490, cg07160589, cg17903549, cg05217566, cg20683799	-0.019761	chr1	63988325	63989705
POLR2K	Promoter-DMR	Hypomethylated	1.05624e-07	7.68008e-05	-0.704976	-0.876683	-2.45831	12	cg26495598, cg09851883, cg20769102, cg03857509, cg13919215, cg22038907, cg16187810, cg04620291, cg04414518, cg00188547, cg05983883	-0.0368673	chr8	101162184	101162926
CBX5	Promoter-DMR	Hypomethylated	1.10044e-07	7.70512e-05	-0.704976	-0.622681	-2.45592	43	cg19641804, cg14017196, cg04342169, cg24875405, cg09060496, cg05754589, cg15249411, cg23824801, cg03736807, cg12263485, cg20687242, cg09158487, cg06204222, cg15708001, cg21026639, cg25817259, cg11338003, cg09653879, cg06399839, cg20545544, cg01856529, cg11005091, cg12600134, cg10151085, cg00805122, cg02049941, cg22598048, cg21826008, cg21651262, cg15102850, cg19480482, cg03689456, cg03845118	-0.0163898	chr12	54653065	54675412
LSM5	Promoter-DMR	Hypomethylated	1.17507e-07	7.93384e-05	-0.704976	-0.674512	-2.52533	33	cg12349875, cg10045446, cg06331674, cg23993245, cg10576261, cg06929521, cg17892401, cg10588026, cg21966763, cg02475131, cg21639178, cg05989381, cg10110581, cg02944902, cg07343367, cg26339348, cg08030119, cg10626383, cg07520158, cg15119040, cg23991560	-0.0160445	chr7	32529540	32535883
RSPH4A	Promoter-DMR	Hypomethylated	1.47005e-07	9.58321e-05	-0.690132	-0.828884	-2.50418	15	cg02722511, cg10745682, cg27629154, cg24355010, cg04892210, cg27298159, cg04069771, cg10276667, cg20232471, cg13273398, cg25300214, cg09918809, cg03887426, cg23085344	-0.0129476	chr6	116937346	116938100
RABL3	Promoter-DMR	Hypomethylated	1.52551e-07	9.61328e-05	-0.690132	-0.872367	-2.44621	12	cg26715540, cg20179222, cg07894501, cg22293401, cg12897058, cg10752028, cg01154234, cg24124753, cg21941374, cg27090191, cg10714940, cg27532099	-0.0166837	chr3	120461349	120462309
SELPLG	Promoter-DMR	Hypomethylated	1.95876e-07	0.000119453	-0.690132	-0.796143	-2.4865	17	cg10721066, cg17291826, cg24497819, cg06338290, cg12564406, cg23243690, cg21089993, cg24398450, cg25165932, cg08077981, cg14741474, cg22328644, cg25085578	-0.0265168	chr12	109021209	109029099
PUS10	Promoter-DMR	Hypomethylated	2.48863e-07	0.000147023	-0.674963	-0.704348	-2.50199	27	cg02112122, cg11736869, cg22045371, cg19449219, cg08327903, cg00298910, cg26562600, cg00808766, cg09469394, cg13565723, cg18625361, cg02542118, cg07695257, cg01758312, cg11879028, cg17673205, cg03583812, cg01439983, cg02671540, cg08445701, cg13196962, cg24877391, cg04107082	-0.012864	chr2	61243860	61246248
JARID2	Promoter-DMR	Hypomethylated	2.89107e-07	0.000165623	-0.674963	-0.499558	-2.23144	79	cg21618481, cg11816072, cg11779949, cg10491653, cg02476630, cg19055984, cg20374765, cg20342853, cg22803664, cg15123849, cg25338254, cg13098738, cg01581872, cg14892936, cg11052187, cg06763472, cg02506080, cg21397480, cg05684430, cg12275605, cg10224067, cg05913590, cg03442235, cg01769037, cg06899309, cg16429704, cg04093108, cg05637773, cg25073527, cg00046073, cg03223185, cg16027420, cg21527249, cg0…	-0.0149647	chr6	15245231	15464559
C2orf63	Promoter-DMR	Hypomethylated	3.46486e-07	0.000192656	-0.674963	-0.691013	-2.48353	28	cg17212388, cg14606286, cg25246543, cg15587603, cg08053355, cg24125287, cg20856436, cg04530116, cg01177796, cg14459420, cg10275183, cg03305709, cg20042692, cg01770109, cg23970856, cg25477606, cg24046271, cg14529080, cg11652636, cg16919615, cg23809624	-0.0150708	chr2	55446669	55460405
C10orf4	Promoter-DMR	Hypomethylated	3.92574e-07	0.000212046	-0.674963	-0.773438	-2.47162	19	cg06152496, cg06789550, cg07902884, cg23690369, cg23074495, cg16661579, cg17233127, cg01154537, cg19122423, cg20091620, cg00051979, cg20715218, cg07550278	-0.0205536	chr10	95461526	95463124
PBX1	Promoter-DMR	Hypomethylated	4.13645e-07	0.000217221	-0.674963	-0.814325	-2.4602	15	cg19354125, cg07516064, cg24489237, cg24390947, cg15074930, cg19343357, cg08573688, cg19903124, cg21017288, cg25315624, cg14612294, cg25031777, cg00532890, cg16601186	-0.0191982	chr1	164527805	164529170
TCN2	Promoter-DMR	Hypomethylated	4.4975e-07	0.000229798	-0.674963	-0.809285	-2.49451	16	cg02111168, cg11875119, cg01369114, cg04491828, cg03970350, cg00788739, cg03816207, cg01541198, cg02768583, cg22542751, cg14086900, cg26532826, cg23867046, cg01284869, cg14213842	-0.0208956	chr22	31001766	31003283
ZC3H12D	Promoter-DMR	Hypomethylated	5.05459e-07	0.000251466	-0.659444	-0.739379	-2.46064	21	cg09678939, cg13136655, cg04275695, cg18082788, cg17501395, cg00073460, cg00695799, cg18951352, cg03982376, cg15132169, cg26552754, cg18708013, cg15559674, cg09313931, cg07592095, cg07481398, cg06762457	-0.047594	chr6	149798972	149806659
PTK2B	Promoter-DMR	Hypomethylated	5.88195e-07	0.000285124	-0.659444	-0.502706	-2.20886	75	cg11942511, cg24517992, cg21186296, cg16858236, cg16321307, cg20546928, cg23045091, cg22985031, cg05741209, cg26342834, cg15681255, cg23736307, cg20136774, cg26621400, cg06086582, cg18976893, cg00326946, cg06815112, cg00402801, cg01990518, cg15712821, cg21443261, cg11641102, cg16582814, cg06044191, cg02968292, cg03940815, cg15295407, cg23655368, cg03222811, cg17633736, cg11929752, cg10995137, cg1…	-0.0116774	chr8	27167985	27254724
KCNJ8	Promoter-DMR	Hypomethylated	6.54778e-07	0.000301917	-0.659444	-0.84656	-2.41277	13	cg20815815, cg08688551, cg18440902, cg02007844, cg11694490, cg19523213, cg22374485, cg09125430, cg09210286, cg01226811, cg15303073	-0.0118889	chr12	21927425	21928661
MAB21L2	Promoter-DMR	Hypermethylated	6.38918e-07	0.000301917	-0.659444	0.767631	2.42401	19	cg16385330, cg18080558, cg20334738, cg21977434, cg08219218, cg06205196, cg05878390, cg14904733, cg17433772, cg26218269, cg25718696, cg27086483, cg22265605, cg20481837, cg01012445, cg09317554	0.0228572	chr4	151501623	151505192
RANBP17	Promoter-DMR	Hypermethylated	7.06743e-07	0.000318119	-0.659444	0.868445	2.30535	11	cg23128634, cg08358803, cg02091185, cg00871487, cg07570641, cg01579024, cg05742691, cg20780811, cg22792350	0.0558291	chr5	170288255	170289021
CCDC132	Promoter-DMR	Hypomethylated	7.23877e-07	0.000318253	-0.659444	-0.872545	-2.3654	11	cg21262854, cg06670048, cg00930979, cg05278442, cg24113505, cg27402949, cg11350464, cg07906359, cg17609050, cg10500609	-0.0146894	chr7	92861091	92861777
NBR2	Promoter-DMR	Hypomethylated	7.62577e-07	0.000327648	-0.659444	-0.76438	-2.44268	19	cg15419295, cg19531713, cg24806953, cg16963062, cg10125569, cg04582861, cg08993267, cg12984107, cg21253966, cg04658354, cg17301289, cg04110421, cg16630982, cg20187250, cg19088651	-0.0327445	chr17	41276606	41277596
ARID5B	Promoter-DMR	Hypomethylated	9.16908e-07	0.000377284	-0.659444	-0.692875	-2.45815	26	cg10682219, cg15831769, cg06566772, cg05882781, cg10708548, cg25961903, cg19238103, cg21250167, cg24887381, cg17702449, cg06062519, cg22275570, cg26002628, cg08241406, cg05100313, cg02479789	-0.0196781	chr10	63659671	63808948
LRRIQ1	Promoter-DMR	Hypomethylated	9.57928e-07	0.000377284	-0.643552	-0.841362	-2.39796	13	cg21013725, cg06583108, cg14113610, cg12373573, cg26345971, cg16020853, cg01522826, cg23680282, cg20080079, cg10379050, cg13239252, cg07235075	-0.032284	chr12	85430025	85430997
MPV17	Promoter-DMR	Hypomethylated	9.45986e-07	0.000377284	-0.659444	-0.823107	-2.40853	14	cg26451234, cg10471451, cg11766038, cg00790360, cg06221695, cg14301129, cg24507739, cg04526981, cg03346875, cg10239941	-0.0176295	chr2	27545550	27546932
TSPAN19	Promoter-DMR	Hypomethylated	9.57928e-07	0.000377284	-0.643552	-0.841362	-2.39796	13	cg21013725, cg06583108, cg14113610, cg12373573, cg26345971, cg16020853, cg01522826, cg23680282, cg20080079, cg10379050, cg13239252, cg07235075	-0.032284	chr12	85430025	85430997
LOC284440	Promoter-DMR	Hypomethylated	1.00214e-06	0.000386642	-0.643552	-0.917227	-2.23499	8	cg16004846, cg12488414, cg01852272, cg25932787, cg00767560, cg15211621, cg15681597, cg26764685	-0.0193405	chr19	19887246	19887762
AIRE	Promoter-DMR	Hypermethylated	1.13474e-06	0.000429047	-0.643552	0.747756	2.38825	20	cg12555955, cg25872982, cg16628681, cg16717549, cg11923631, cg18689454, cg15838223, cg16501323, cg01840740, cg09510531, cg23272544, cg17356252, cg01323542, cg21616420, cg04878385, cg27251412	0.0279083	chr21	45704508	45710296
COPS4	Promoter-DMR	Hypomethylated	1.40325e-06	0.000520165	-0.643552	-0.795401	-2.45171	16	cg00595051, cg12532563, cg04306053, cg04418771, cg21429409, cg06062730, cg00418511, cg04397097, cg03147627, cg05527336, cg16479401, cg01220264	-0.0269697	chr4	83955224	83956393
ZNF323	Promoter-DMR	Hypomethylated	1.48882e-06	0.00054127	-0.643552	-0.670338	-2.40922	28	cg01035945, cg05605299, cg20164279, cg08343881, cg04878727, cg21138752, cg18866106, cg23084951, cg12212060, cg19013262, cg07267166, cg13997124, cg00160462, cg17968647, cg06903569, cg09996797, cg21177257	-0.0142648	chr6	28303629	28324655
EYA1	Promoter-DMR	Hypomethylated	1.56163e-06	0.000557031	-0.643552	-0.719004	-2.45757	23	cg18064025, cg22889398, cg16793061, cg06500491, cg15520270, cg13043862, cg06148512, cg21543432, cg03255113, cg25700686, cg08234354, cg06835942, cg24944290, cg24577279, cg24183261	-0.0170049	chr8	72246997	72275616
TBCK	Promoter-DMR	Hypomethylated	1.62214e-06	0.000567898	-0.643552	-0.728693	-2.46851	22	cg07367189, cg13859533, cg19962878, cg21877245, cg15168383, cg00045439, cg15750102, cg00622204, cg10347265, cg25072643, cg11185039, cg24491749, cg20061689, cg00230271, cg17221455, cg05923996, cg05779106, cg21789599, cg21885525	-0.0139585	chr4	107174077	107239161
IL16	Promoter-DMR	Hypomethylated	1.69911e-06	0.000584029	-0.643552	-0.639902	-2.39575	33	cg27604917, cg18097277, cg12566412, cg17834833, cg09150320, cg27438767, cg13840520, cg20314480, cg14898127, cg02602086, cg22693837, cg26923577, cg14374463, cg06304817, cg11732714, cg14899065, cg08255105, cg13759953, cg09975110	-0.0150322	chr15	81487950	81591736
ZNF224	Promoter-DMR	Hypomethylated	1.92063e-06	0.000648383	-0.627257	-0.790587	-2.43687	16	cg18244544, cg24206978, cg23986727, cg24562746, cg25952543, cg16685904, cg03238595, cg26649251, cg18728325, cg22012835, cg03486540, cg23041193, cg12477902, cg03600886, cg26489638	-0.0249707	chr19	44597887	44599083
DACH1	Promoter-DMR	Hypomethylated	2.06926e-06	0.000686305	-0.627257	-0.829043	-2.36285	13	cg12652063, cg12247968, cg19756611, cg10205895, cg02899718, cg27604944, cg18041207, cg11664313, cg07061916, cg06524757, cg01311064	-0.0320949	chr13	72440409	72441748
KBTBD3	Promoter-DMR	Hypomethylated	2.12782e-06	0.00069356	-0.627257	-0.652774	-2.39556	30	cg09063734, cg24953615, cg27196691, cg14449251, cg17615744, cg09602562, cg16794596, cg12561217, cg09590193, cg26869362, cg24378945, cg08268160, cg05032994, cg03648116, cg18380260, cg09213347, cg03915167, cg04891917	-0.0117512	chr11	105941582	105949106
BRCA1	Promoter-DMR	Hypomethylated	2.31735e-06	0.000719371	-0.627257	-0.5725	-2.31414	48	cg15419295, cg19531713, cg24806953, cg14048487, cg11126247, cg16963062, cg10125569, cg09831010, cg04582861, cg01587050, cg19442659, cg12182452, cg08993267, cg12984107, cg21253966, cg25067162, cg04658354, cg17301289, cg04110421, cg07054526, cg16630982, cg20187250, cg19088651, cg27581762, cg10893007, cg25288140, cg11529738, cg19454999	-0.0196247	chr17	41272508	41278906
ELAVL1	Promoter-DMR	Hypomethylated	2.32117e-06	0.000719371	-0.627257	-0.826793	-2.35644	13	cg19509894, cg21621865, cg16930855, cg02892481, cg16860587, cg19357849, cg12162173, cg01087511	-0.0152125	chr19	8059034	8071093
SNAP23	Promoter-DMR	Hypomethylated	2.25206e-06	0.000719371	-0.627257	-0.714494	-2.44215	23	cg12281446, cg12340271, cg08397633, cg19835246, cg05646492, cg14205524, cg02042600, cg17514769, cg02878040, cg19872010, cg10456710, cg05554536, cg19080490, cg18580117, cg03018028, cg18415350	-0.0227935	chr15	42787188	42803860
TRIM23	Promoter-DMR	Hypomethylated	2.40324e-06	0.000732793	-0.627257	-0.716089	-2.38313	21	cg27081973, cg26632494, cg18741962, cg23996767, cg03146506, cg14756332, cg16310774, cg10100093, cg11399754, cg10186232, cg01652030, cg01395394, cg12490816, cg26900259	-0.00937397	chr5	64920116	64921640
TAF6	Promoter-DMR	Hypomethylated	2.7e-06	0.000810214	-0.627257	-0.668307	-2.37397	27	cg01025891, cg13680133, cg04280119, cg25973643, cg14851846, cg25983108, cg15301488, cg12980408, cg24555656, cg17209142, cg09623771, cg18973954, cg05072460, cg25189948, cg03637179, cg18728760, cg18609343	-0.0121885	chr7	99713012	99718264
PEX13	Promoter-DMR	Hypomethylated	2.92417e-06	0.000863773	-0.627257	-0.785494	-2.42117	16	cg02112122, cg22045371, cg19449219, cg08327903, cg00298910, cg26562600, cg00808766, cg09469394, cg18625361, cg01758312, cg11879028, cg03583812, cg01439983, cg02671540, cg08445701, cg24877391	-0.0155079	chr2	61243860	61244870
ARRDC3	Promoter-DMR	Hypomethylated	3.11608e-06	0.000906301	-0.627257	-0.82932	-2.3255	12	cg10955034, cg12630606, cg26981201, cg26544607, cg00598143, cg19173512, cg10974342, cg19431963, cg15196042	-0.0161667	chr5	90678745	90680000
ADM	Promoter-DMR	Hypomethylated	3.58488e-06	0.00102685	-0.627257	-0.675066	-2.35588	25	cg01085454, cg13195837, cg06686058, cg12831925, cg08259810, cg00189457, cg21039208, cg16198151, cg12320306, cg16661654, cg05149386, cg12228707	-0.00553871	chr11	10325255	10327138
ZMYND8	Promoter-DMR	Hypomethylated	3.79194e-06	0.00106995	-0.627257	-0.618856	-2.33686	35	cg23662675, cg26036806, cg11809928, cg03431084, cg10467021, cg13247329, cg12303084, cg25746216, cg11315935, cg15581501, cg14646311, cg01764256, cg19265518, cg17356255, cg18638857, cg02807220, cg06859252, cg02767841, cg14183013, cg03505504, cg05445320, cg05573855	-0.0225837	chr20	45927671	45987046
LIN28B	Promoter-DMR	Hypomethylated	3.9783e-06	0.00110603	-0.610527	-0.928787	-2.17521	7	cg04171392, cg19702779, cg21136883, cg17119521, cg04560456, cg17728974, cg10654284	-0.0484877	chr6	105403577	105405068
SLITRK3	Promoter-DMR	Hypomethylated	4.83149e-06	0.00132376	-0.610527	-0.739139	-2.36202	19	cg13619915, cg00741295, cg00665492, cg09269007, cg17211349, cg02580197, cg14717170, cg04481181, cg23626122, cg06312254, cg06170300, cg22126211, cg27363829, cg19532307	-0.0298277	chr3	164908619	164915115
C11orf21	Promoter-DMR	Hypomethylated	5.00337e-06	0.00135127	-0.610527	-0.822265	-2.30572	12	cg00833795, cg16913263, cg05572370, cg15579389, cg17627559, cg14020320, cg19505827, cg18593591, cg18081375, cg04026926, cg21201830, cg24322746	-0.0173773	chr11	2323056	2324401
PHB	Promoter-DMR	Hypomethylated	5.39036e-06	0.00141534	-0.610527	-0.776233	-2.39263	16	cg18548413, cg03640114, cg09509221, cg22301227, cg26131883, cg20887455, cg12809392, cg07211498, cg22325196, cg03807711, cg09649852	-0.0106188	chr17	47491532	47492883
ZEB2	Promoter-DMR	Hypomethylated	5.32215e-06	0.00141534	-0.610527	-0.622478	-2.33052	33	cg23639412, cg13511862, cg03625547, cg09670616, cg22960357, cg14388092, cg20177310, cg00323965, cg15377518, cg14022841, cg14421309, cg19101754, cg19865873, cg01497214, cg03424727, cg07246225, cg11540007, cg26522240, cg19190728, cg04836221, cg01502462, cg15120754, cg00602811, cg24488281, cg17751438, cg19123296, cg00573770, cg08268848	-0.0176888	chr2	145274975	145279217
RNF121	Promoter-DMR	Hypomethylated	5.56829e-06	0.00144203	-0.610527	-0.79672	-2.33131	14	cg07149197, cg17176195, cg20804661, cg17681034, cg12775935, cg06474131, cg02577384, cg06818786, cg27329034, cg20659378, cg05492270, cg26039806, cg21628164	-0.0132171	chr11	71639257	71640085
AIMP1	Promoter-DMR	Hypomethylated	5.73812e-06	0.00146392	-0.610527	-0.703131	-2.40332	23	cg07367189, cg13859533, cg19962878, cg21877245, cg15168383, cg00045439, cg15750102, cg00622204, cg10347265, cg25072643, cg11185039, cg24491749, cg20061689, cg00230271, cg17221455, cg05923996, cg04334499, cg05779106, cg21789599, cg21885525	-0.013783	chr4	107236270	107243743
GABRG2	Promoter-DMR	Hypomethylated	5.80767e-06	0.00146392	-0.610527	-0.77423	-2.38645	16	cg04550524, cg03583264, cg14724933, cg03886192, cg18219951, cg18295183, cg26116742, cg08566437, cg21508888, cg02660846, cg05668580	-0.0301767	chr5	161493177	161495049
MBNL1	Promoter-DMR	Hypomethylated	6.13471e-06	0.00152601	-0.610527	-0.584226	-2.27701	40	cg25165701, cg25612596, cg07428677, cg17605580, cg24333845, cg19078289, cg26615981, cg12684183, cg06158244, cg10410970, cg00661523, cg15488194, cg13702222, cg25607284, cg23788201, cg12773885, cg09219813, cg23602865, cg02095806, cg24446129, cg04725827, cg14423778, cg03333737	-0.0141075	chr3	151984822	152017293
RPL34	Promoter-DMR	Hypomethylated	6.42432e-06	0.0015773	-0.610527	-0.746382	-2.33108	17	cg00346145, cg18989863, cg25246723, cg11304315, cg10236417, cg16525761, cg05355167, cg16022748, cg08736516, cg04406441, cg15296129, cg16599965, cg06743599, cg21648245, cg17448127	-0.0209174	chr4	109540778	109542144
WDR63	Promoter-DMR	Hypomethylated	7.10266e-06	0.00172148	-0.610527	-0.816344	-2.28911	12	cg22460642, cg00726177, cg22488158, cg12062099, cg02213139, cg15825692, cg14254380, cg08587073, cg09755594, cg26012941, cg04746592	-0.0270243	chr1	85527430	85528044
CLDN15	Promoter-DMR	Hypomethylated	7.89836e-06	0.00185092	-0.593325	-0.770353	-2.3745	16	cg08636573, cg04609257, cg07659651, cg06709331, cg00104249, cg24809529, cg05403383, cg22188918, cg16831114, cg02512860, cg17207806	-0.0435922	chr7	100880751	100882286
HELB	Promoter-DMR	Hypomethylated	7.9304e-06	0.00185092	-0.593325	-0.858871	-2.26082	10	cg00137652, cg22979519, cg25934771, cg10469553, cg09412715, cg04982748, cg09616160, cg05934908, cg14519793	-0.00978798	chr12	66695919	66696536
WDR5B	Promoter-DMR	Hypomethylated	7.91854e-06	0.00185092	-0.593325	-0.742872	-2.32012	17	cg11336053, cg21171373, cg04332513, cg03787490, cg22265086, cg24474713, cg07545714, cg00474242, cg03816991, cg04120839, cg02317785, cg07975049	-0.00653992	chr3	122134410	122136257
ALG14	Promoter-DMR	Hypomethylated	8.93102e-06	0.00198508	-0.593325	-0.811618	-2.27586	12	cg00664023, cg05059417, cg23777559, cg07217151, cg24477193, cg06755365, cg10115827	-0.0141454	chr1	95538375	95538885
C5orf34	Promoter-DMR	Hypomethylated	9.13526e-06	0.00198508	-0.593325	-0.726988	-2.32319	19	cg07939922, cg06610098, cg21367516, cg25392187, cg26088104, cg22719833, cg20545087, cg24043192, cg21545926, cg14116465, cg09156140, cg23948124, cg12998533	-0.0174242	chr5	43511034	43515805
CLSTN3	Promoter-DMR	Hypomethylated	8.75652e-06	0.00198508	-0.593325	-0.701929	-2.37784	22	cg16692815, cg10885645, cg12448934, cg26338867, cg19471424, cg15569340, cg22742344, cg25723986, cg07669793, cg02413902, cg01490772	-0.0116342	chr12	7281566	7283214
GM2A	Promoter-DMR	Hypomethylated	8.93102e-06	0.00198508	-0.593325	-0.812234	-2.27759	12	cg02086387, cg03568287, cg22515862, cg22775896, cg13528800, cg24267406, cg18701481, cg08828444, cg22573712, cg05255341	-0.0174368	chr5	150631405	150632733
ITGB3BP	Promoter-DMR	Hypomethylated	8.64974e-06	0.00198508	-0.593325	-0.808381	-2.30396	13	cg21501001, cg27556918, cg08010229, cg21877855, cg15654686, cg14903716, cg12748849, cg18464559, cg23641677, cg20994490, cg05217566, cg20683799	-0.0154031	chr1	63988814	63989705
PTPN7	Promoter-DMR	Hypomethylated	9.05992e-06	0.00198508	-0.593325	-0.741561	-2.31603	17	cg18384097, cg01520554, cg19675731, cg15027815, cg01437204, cg23506842, cg14174367, cg22008490, cg14236470, cg16266227	-0.0176422	chr1	202128508	202132071
IFI6	Promoter-DMR	Hypomethylated	1.00018e-05	0.00214868	-0.593325	-0.870605	-2.21477	9	cg08539733, cg12528016, cg20227766, cg07898857, cg06111087, cg00695077	-0.00737562	chr1	27995957	28000076
AGPAT4	Promoter-DMR	Hypomethylated	1.02804e-05	0.00216647	-0.593325	-0.652166	-2.31372	26	cg19488906, cg11697870, cg27627911, cg14170337, cg15808783, cg02627227, cg10904849, cg06638810, cg21408623, cg02995497, cg09854660	-0.0131598	chr6	161653372	161695739
LOC100133315	Promoter-DMR	Hypomethylated	1.03138e-05	0.00216647	-0.593325	-0.788743	-2.30797	14	cg07149197, cg17176195, cg20804661, cg17681034, cg12775935, cg06474131, cg02577384, cg06818786, cg27329034, cg20659378, cg05492270, cg21628164	-0.0128527	chr11	71639526	71640837
SMARCA2	Promoter-DMR	Hypomethylated	1.05719e-05	0.00219628	-0.593325	-0.579197	-2.22331	37	cg18044292, cg06851919, cg10886350, cg07004263, cg00088747, cg01244981, cg14120359, cg13910439, cg10244293, cg09721925, cg16829752, cg11375818, cg08911697, cg13747199, cg04217409, cg18764239, cg04518912, cg04726876	-0.00860046	chr9	2013970	2158492
CNPY4	Promoter-DMR	Hypomethylated	1.0839e-05	0.00221554	-0.593325	-0.768781	-2.3226	15	cg01025891, cg04280119, cg14851846, cg25983108, cg15301488, cg12980408, cg24555656, cg09623771, cg25189948, cg03637179, cg18609343	-0.0115216	chr7	99716514	99717481
FLT3LG	Promoter-DMR	Hypomethylated	1.0899e-05	0.00221554	-0.593325	-0.787907	-2.30553	14	cg17798978, cg08268887, cg22708853, cg21067745, cg22015691, cg12054851, cg02829345, cg01667384	-0.0135159	chr19	49976438	49977910
ANKRD13C	Promoter-DMR	Hypomethylated	1.13167e-05	0.00223286	-0.593325	-0.71364	-2.33485	20	cg18275321, cg19746906, cg19342782, cg10119688, cg01557883, cg13549897, cg15518491, cg02181266, cg04496899, cg17631482, cg20686279, cg09735905, cg11427616, cg04847795, cg04613699, cg05767561	-0.0138177	chr1	70819839	70821806
KCNQ1OT1	Promoter-DMR	Hypermethylated	1.13385e-05	0.00223286	-0.593325	0.632402	2.25388	31	cg05740879, cg01873334, cg27323091, cg08359167, cg04762676, cg01893176, cg05816130, cg14243741, cg12077660, cg07595203, cg14958441, cg09518720, cg15651941, cg25306939, cg03401726, cg26104781, cg08446215, cg02219360, cg03654058, cg03422070, cg11666921, cg16739686, cg26094482	0.0280703	chr11	2721243	2722713
PPP1R10	Promoter-DMR	Hypomethylated	1.12353e-05	0.00223286	-0.593325	-0.506816	-2.13151	57	cg04694022, cg23583454, cg26813794, cg24330922, cg10977734, cg15735240, cg13522406, cg03441461, cg15961920, cg04862321, cg08677140, cg04176995, cg23326824, cg25448947, cg04513728, cg00990221, cg26672159, cg17762168, cg07800254, cg26372792, cg19579903, cg19182468, cg15677497, cg02809877, cg18180874, cg03091589, cg00918762, cg26088994, cg24657127, cg26058884, cg16410241, cg18207141, cg14654951, cg2…	-0.0181961	chr6	30578981	30586468
PARVG	Promoter-DMR	Hypomethylated	1.17737e-05	0.00229466	-0.593325	-0.64412	-2.28805	27	cg04017276, cg19863740, cg16664429, cg12278179, cg03467405, cg19603134, cg11257728, cg12065986, cg26861460, cg15818715, cg11260259, cg09080522, cg25353896, cg02911509, cg21864869, cg12555844, cg13429423	-0.0203979	chr22	44568203	44577920
UBXN8	Promoter-DMR	Hypomethylated	1.25622e-05	0.00242335	-0.593325	-0.852195	-2.24325	10	cg25960191, cg07148325, cg17436763, cg10301990, cg24471459, cg03050902, cg17021442, cg01591416	-0.0147445	chr8	30600962	30601776
RAB3GAP2	Promoter-DMR	Hypomethylated	1.40492e-05	0.00265599	-0.593325	-0.833669	-2.26001	11	cg27546195, cg11570585, cg22476928, cg12054080, cg01795562, cg21680222, cg23516931	-0.0074351	chr1	220445746	220446382
ZFYVE26	Promoter-DMR	Hypomethylated	1.39942e-05	0.00265599	-0.593325	-0.802967	-2.2516	12	cg23383372, cg25677792, cg14886835, cg21861211, cg05330742, cg22036233, cg18928362, cg07742666, cg23291098, cg20477460, cg22812178	-0.0154157	chr14	68283005	68284077
UQCRC2	Promoter-DMR	Hypomethylated	1.44699e-05	0.00270845	-0.593325	-0.759085	-2.33977	16	cg20830179, cg03854665, cg13244707, cg03031583, cg11766698, cg21766902, cg13811911, cg10491993, cg09804833, cg02836479, cg02471512, cg14630174, cg21830962, cg13434083	-0.00873995	chr16	21963353	21964765
AIDA	Promoter-DMR	Hypomethylated	1.5111e-05	0.00280072	-0.593325	-0.68096	-2.26622	21	cg22122990, cg09820183, cg26168975, cg17160590, cg03442540, cg04844391, cg13210720, cg09533004, cg07031916, cg04108127, cg11138318	-0.00759194	chr1	222885766	222887019
BTN3A2	Promoter-DMR	Hypomethylated	1.53397e-05	0.0028155	-0.57561	-0.798799	-2.27665	13	cg26314781, cg09614754, cg03484996, cg14345882, cg08168669, cg23465465, cg15460604, cg08224069, cg02045355	-0.0317934	chr6	26364413	26368001
PRDM1	Promoter-DMR	Hypomethylated	1.58174e-05	0.00287528	-0.57561	-0.6464	-2.29327	26	cg22186515, cg23778363, cg25608130, cg07331652, cg24793124, cg19464016, cg11072009, cg17965230, cg00555933, cg04390928, cg08204053, cg05170275, cg17521665, cg08742502, cg02667677, cg24040346, cg14359052, cg10573915, cg12589564	-0.0155595	chr6	106533100	106546824
AP2B1	Promoter-DMR	Hypomethylated	1.6202e-05	0.00288962	-0.57561	-0.730921	-2.2828	17	cg02484511, cg05600352, cg00032246, cg23996241, cg08865496, cg22500183, cg10692694, cg02186127, cg26478249, cg09532261, cg09345786	-0.0188263	chr17	33913718	33919970
C2orf74	Promoter-DMR	Hypomethylated	1.6202e-05	0.00288962	-0.57561	-0.730401	-2.28118	17	cg05037927, cg16328106, cg24757310, cg18158151, cg19790321, cg01648237, cg10580144, cg26147678, cg15644097, cg23405039, cg19113717	-0.030065	chr2	61370924	61389282
ERH	Promoter-DMR	Hypomethylated	1.63708e-05	0.00289243	-0.57561	-0.707848	-2.3159	20	cg00720488, cg26931528, cg11185452, cg17926678, cg16322149, cg08562291, cg05195393, cg18165031, cg18169916, cg25510485, cg22294715, cg06867916, cg04310006, cg01517940, cg11633209	-0.00531748	chr14	69864994	69865940
HMGXB3	Promoter-DMR	Hypomethylated	1.72424e-05	0.00301524	-0.57561	-0.644732	-2.28735	26	cg07371612, cg12927858, cg06941430, cg25441645, cg05382565, cg22721765, cg02882857, cg19934590, cg19694371, cg19884619, cg02479147, cg09676944, cg18888657, cg08908145, cg25428293, cg26588194, cg04117874	-0.0109002	chr5	149379133	149381473
TSPAN31	Promoter-DMR	Hypomethylated	1.73849e-05	0.00301524	-0.57561	-0.799774	-2.24265	12	cg20993449, cg20011998, cg24502192, cg22490255, cg03870856, cg24582377, cg10018778, cg23478008, cg23879411, cg24538626, cg06633889	-0.0350244	chr12	58137804	58138949
KRAS	Promoter-DMR	Hypomethylated	1.76031e-05	0.00302534	-0.57561	-0.625341	-2.2475	28	cg17197538, cg11646730, cg10569807, cg20199655, cg21075111, cg20341582, cg02850821, cg20074699, cg21334449, cg00584022, cg27093546, cg09908986, cg13442495, cg13085893, cg18394848, cg23667555, cg07692853, cg23152216	-0.00976192	chr12	25403102	25405280
ACAD11	Promoter-DMR	Hypomethylated	1.86499e-05	0.003148	-0.57561	-0.712959	-2.27835	19	cg22588644, cg04733388, cg24110099, cg25087553, cg02780328, cg08643953, cg17132548, cg07580932, cg19329408, cg04187236, cg10594818, cg25711078, cg00244392, cg10453758	-0.0112495	chr3	132378467	132380190
NFKBIZ	Promoter-DMR	Hypomethylated	1.85736e-05	0.003148	-0.57561	-0.615186	-2.26266	31	cg01855735, cg17445840, cg26284390, cg15006396, cg06410974, cg06056346, cg04512268, cg10383008, cg02955348, cg02713138, cg22361979, cg14769570, cg21792150, cg16061885, cg23037648, cg25477542, cg14099335	-0.0189275	chr3	101546083	101569045
LRMP	Promoter-DMR	Hypomethylated	1.96064e-05	0.00328017	-0.57561	-0.845385	-2.22532	10	cg23717517, cg20507474, cg09090652, cg03521113, cg10150530, cg23842870, cg03573196, cg04009342, cg13648937	-0.023996	chr12	25204113	25207864
ATG4C	Promoter-DMR	Hypomethylated	2.24937e-05	0.00369776	-0.57561	-0.774708	-2.2669	14	cg20595745, cg01822557, cg01584590, cg16739396, cg13050766, cg25613600, cg14143781, cg24874286, cg06366791, cg02580604, cg18129198, cg22683036, cg24082680, cg09756865	-0.0388364	chr1	63249197	63266513
C1orf58	Promoter-DMR	Hypomethylated	2.24554e-05	0.00369776	-0.57561	-0.733674	-2.31998	18	cg09820183, cg26168975, cg17160590, cg03442540, cg04844391, cg05930166, cg07031916, cg04108127, cg11138318, cg23734759	-0.00783344	chr1	222884912	222887019
NEUROD1	Promoter-DMR	Hypomethylated	2.30349e-05	0.00375409	-0.57561	-0.733029	-2.31794	18	cg06963053, cg20709008, cg01863682, cg19711579, cg02819605, cg09942248, cg22976218, cg20806345, cg06714480, cg08327269, cg02836529, cg01789478	-0.0221397	chr2	182543706	182546536
ABCD2	Promoter-DMR	Hypomethylated	2.54274e-05	0.00390972	-0.57561	-0.82533	-2.2374	11	cg08424219, cg09400979, cg25116882, cg27288424, cg19027504, cg25978214, cg11790681, cg13634925, cg15876417	-0.0237358	chr12	40013512	40015182
HNRNPUL1	Promoter-DMR	Hypomethylated	2.54375e-05	0.00390972	-0.57561	-0.590252	-2.19376	32	cg14250206, cg08602075, cg06505394, cg06297490, cg12946660, cg10177748, cg16045566, cg21070656, cg02028970, cg01960647, cg03730535, cg20964856, cg18479229, cg23652526, cg13596036, cg22006825, cg13668129, cg03047121, cg25706390, cg06544310, cg04066120, cg06794268	-0.00975931	chr19	41767669	41773743
IKZF2	Promoter-DMR	Hypomethylated	2.54274e-05	0.00390972	-0.57561	-0.751374	-2.316	16	cg05571780, cg06426838, cg17270036, cg01774108, cg20405272, cg07610406, cg11735605, cg20820997, cg17384625, cg26151940, cg00591406, cg01311718	-0.0151947	chr2	214014371	214017273
KIAA0586	Promoter-DMR	Hypomethylated	2.42199e-05	0.00390972	-0.57561	-0.610747	-2.24633	31	cg15311812, cg13015872, cg13197705, cg13725062, cg24416753, cg26587113, cg18843373, cg03911515, cg26230522, cg10537269, cg15198441, cg02003818, cg15851086, cg08213363, cg24552815, cg23620433	-0.01386	chr14	58893467	58909340
OSM	Promoter-DMR	Hypomethylated	2.46843e-05	0.00390972	-0.57561	-0.838849	-2.20812	10	cg05539509, cg24727122, cg19018155, cg07498879, cg10467217, cg02597698, cg25739715	-0.020606	chr22	30662799	30663901
SPATA5	Promoter-DMR	Hypomethylated	2.53528e-05	0.00390972	-0.57561	-0.663146	-2.28123	24	cg18617414, cg10569205, cg17342597, cg19433065, cg13180377, cg01550909, cg03870842, cg19987840, cg05417950, cg17264417, cg11169569, cg19196945, cg21122725, cg15080098, cg01634057, cg23700124	-0.00295873	chr4	123843025	123844426
ZEB1	Promoter-DMR	Hypomethylated	2.53849e-05	0.00390972	-0.57561	-0.583028	-2.18621	34	cg23232615, cg14784699, cg17254388, cg01387945, cg14582298, cg00520933, cg18154422, cg16991534, cg04667277, cg07095783, cg03976379, cg23712359, cg01262246, cg06637963	-0.010588	chr10	31607150	31610399
DCC	Promoter-DMR	Hypomethylated	2.65118e-05	0.00404198	-0.57561	-0.699116	-2.28733	20	cg16964748, cg18874136, cg21669679, cg14743291, cg19613722, cg14222939, cg19042459, cg00027400, cg25122395, cg18801691, cg07897248, cg02835371, cg14268020, cg21381065	-0.0341837	chr18	49865488	49867126
LARS	Promoter-DMR	Hypomethylated	2.67346e-05	0.00404334	-0.57561	-0.790751	-2.25371	13	cg17175376, cg07618733, cg12659228, cg06480764, cg17974785, cg27024081, cg02768742, cg24305785	-0.00876802	chr5	145562070	145562627
CCDC88A	Promoter-DMR	Hypomethylated	2.73189e-05	0.00404539	-0.57561	-0.790537	-2.2531	13	cg20299046, cg20850829, cg00427800, cg07575494, cg09793256, cg03128421, cg17470531, cg18038778, cg15971836	-0.00967333	chr2	55646430	55648265
OR2L13	Promoter-DMR	Hypermethylated	2.73901e-05	0.00404539	-0.57561	0.533148	2.13053	49	cg07935490, cg07418317, cg24222544, cg13328722, cg08959365, cg08432992, cg02527578, cg15087740, cg20434529, cg20389361, cg14732729, cg15595212, cg00938877, cg10886419, cg19966106, cg18857759, cg26150142, cg05938958, cg14134364, cg16077391, cg19302605, cg25983401, cg15439782, cg04123765, cg08224478, cg21207403	0.0158792	chr1	248099459	248261177
ZSWIM3	Promoter-DMR	Hypomethylated	2.72785e-05	0.00404539	-0.57561	-0.791355	-2.21904	12	cg15801805, cg13525458, cg26826223, cg23134520, cg22579738, cg15566619, cg00675039, cg05202720, cg09719331, cg08003077, cg04013732	-0.0142707	chr20	44485486	44486424
MEF2C	Promoter-DMR	Hypomethylated	2.83803e-05	0.00415914	-0.57561	-0.481975	-2.05212	61	cg18287975, cg20797683, cg15297153, cg24124703, cg18109838, cg22990850, cg07590153, cg13690989, cg07742134, cg10356867, cg06139199, cg23753855, cg02761345, cg15796366, cg04694437, cg05948408, cg12621171, cg22350898, cg15190401, cg26851891, cg11100228, cg26650655, cg22426944, cg15267384, cg14784845, cg02064459, cg03639258, cg02913140, cg16225168, cg11145593, cg08223748	-0.00585155	chr5	88119579	88188704
SLITRK1	Promoter-DMR	Hypomethylated	2.94999e-05	0.00425722	-0.57561	-0.634294	-2.25032	26	cg13988851, cg21448057, cg01847988, cg26799881, cg14246335, cg20826348, cg07104706, cg18937395, cg26998274, cg01729717, cg19610077, cg19696317, cg25938646, cg17528432, cg25188032, cg10236414, cg25940241, cg02365360, cg18215217, cg02772430	-0.012907	chr13	84452994	84457882
ZNF154	Promoter-DMR	Hypermethylated	2.9497e-05	0.00425722	-0.57561	0.813292	2.15894	11	cg03234186, cg00983956, cg12506930, cg01268824, cg27049766, cg08668790, cg05661282, cg26465391, cg04894553, cg21790626, cg14969744	0.0449547	chr19	58220370	58221622
DZIP3	Promoter-DMR	Hypomethylated	3.01171e-05	0.00431336	-0.57561	-0.614979	-2.21026	28	cg07413063, cg04779640, cg18959279, cg16906111, cg05262448, cg17810802, cg10130694, cg09720372, cg05888082, cg03402775, cg15763344, cg14787155, cg16279940, cg23274264, cg13977080, cg01457752	-0.0157982	chr3	108307018	108321607
CFAP52	Promoter-DMR	Hypomethylated	3.14924e-05	0.00441017	-0.557332	-0.920984	-2.02387	6	cg15286748, cg16308461, cg05296869, cg18650462, cg16202735, cg22212801	-0.0233328	chr17	9478835	9479699
ESPNP	Promoter-DMR	Hypermethylated	3.14929e-05	0.00441017	-0.557332	0.954228	1.97062	5	cg23205676, cg26311099, cg12992554, cg24402070, cg21275948	0.0428132	chr1	17046667	17046932
GLIPR1L2	Promoter-DMR	Hypomethylated	3.14687e-05	0.00441017	-0.557332	-0.834177	-2.19582	10	cg02789485, cg20291222, cg14292619, cg00108944, cg02071292, cg02415057, cg12351126, cg23588049, cg07311024	-0.0635996	chr12	75783428	75785097
ZNF577	Promoter-DMR	Hypermethylated	3.19849e-05	0.00444614	-0.557332	0.746815	2.2001	15	cg10783469, cg16731240, cg09547119, cg24794228, cg23010048, cg11269599, cg06878361, cg12227172, cg22472290, cg13393830	0.0607388	chr19	52390810	52392100
LOC552889	Promoter-DMR	Hypomethylated	3.26026e-05	0.00449893	-0.557332	-0.832782	-2.19215	10	cg21144006, cg15612392, cg23311950, cg20100969, cg04257969, cg23798332, cg01865610, cg17824173	-0.0208669	chr12	74931289	74934087
TMPO	Promoter-DMR	Hypomethylated	3.43036e-05	0.00466554	-0.557332	-0.831066	-2.18763	10	cg16245726, cg26744087, cg14599871, cg21439867	-0.00919244	chr12	98908661	98909708
UBXN11	Promoter-DMR	Hypomethylated	3.41719e-05	0.00466554	-0.557332	-0.583855	-2.20469	35	cg16664472, cg22114934, cg19743891, cg12001491, cg22517705, cg03373913, cg00813993, cg19677267, cg10209391, cg06376214, cg00938395, cg01614726, cg22113689, cg08572767, cg23403079, cg02299586, cg16068833	-0.0198154	chr1	26629514	26645487
COX6B1	Promoter-DMR	Hypomethylated	3.66459e-05	0.00474514	-0.557332	-0.786436	-2.20525	12	cg25475056, cg13254249, cg16053099, cg12680071, cg20615720, cg22769406, cg01673713, cg07488365	-0.0184265	chr19	36138344	36139674
FAM198B	Promoter-DMR	Hypomethylated	3.66459e-05	0.00474514	-0.557332	-0.787061	-2.207	12	cg25841987, cg02685990, cg26588825, cg24811290, cg12543949, cg03450635, cg03996539, cg24170465, cg25479742	-0.0420704	chr4	159092553	159095271
GPR85	Promoter-DMR	Hypomethylated	3.66459e-05	0.00474514	-0.557332	-0.787011	-2.20686	12	cg00851377, cg20513548, cg17250335, cg03119639, cg21852992, cg20019019, cg10129816, cg13251269, cg06369352	-0.0201891	chr7	112726089	112727914
INO80E	Promoter-DMR	Hypomethylated	3.5815e-05	0.00474514	-0.557332	-0.695112	-2.27423	20	cg15106974, cg26080950, cg06835967, cg09769410, cg09039698, cg09238470, cg06295687, cg01573650, cg13150869, cg26923232, cg14496969, cg12028028, cg18110758	-0.0113836	chr16	30006300	30007613
NHLRC2	Promoter-DMR	Hypomethylated	3.5815e-05	0.00474514	-0.557332	-0.695014	-2.27391	20	cg07568716, cg03727700, cg23717290, cg24785314, cg00708902, cg05413550, cg09725550, cg01068136, cg02946754, cg25419628, cg11015680, cg15196047, cg25309233, cg11287903, cg05645360	-0.00323193	chr10	115613834	115614712
SPSB3	Promoter-DMR	Hypomethylated	3.63735e-05	0.00474514	-0.557332	-0.629287	-2.23255	26	cg24062767, cg07909527, cg08465118, cg15948509, cg03700218, cg06391926, cg26627898, cg02571725, cg26800462, cg09085417, cg02940466, cg10109570, cg09118169	-0.00590216	chr16	1831606	1833985
VWA5A	Promoter-DMR	Hypomethylated	3.66459e-05	0.00474514	-0.557332	-0.786506	-2.20545	12	cg19258183, cg20554488, cg03673190, cg09109996, cg03693515, cg21295467, cg10399199, cg23735296, cg07323350, cg21689902	-0.0356356	chr11	123984775	123986166
HHLA3	Promoter-DMR	Hypomethylated	3.69797e-05	0.00475579	-0.557332	-0.693936	-2.27038	20	cg18275321, cg19746906, cg10119688, cg01557883, cg13549897, cg15518491, cg02181266, cg04496899, cg17631482, cg20686279, cg09735905, cg11427616, cg04847795, cg04613699, cg05767561, cg03990478	-0.0119926	chr1	70819273	70820798
ATP10D	Promoter-DMR	Hypomethylated	3.7484e-05	0.00478807	-0.557332	-0.69917	-2.23429	19	cg17576613, cg13563026, cg12769566, cg26228943, cg01778701, cg22764341, cg14559075, cg01088561, cg04535587, cg15263024, cg26383193, cg00397619, cg16684060, cg26757305	-0.02301	chr4	47486014	47513375
HIRIP3	Promoter-DMR	Hypomethylated	3.80375e-05	0.00480746	-0.557332	-0.660981	-2.19973	21	cg15106974, cg26080950, cg09769410, cg09039698, cg02647545, cg09238470, cg01573650, cg13150869, cg27638661, cg26923232, cg12028028, cg18110758, cg23165208, cg02216061, cg04341594	-0.00984427	chr16	30007069	30008814
NWD1	Promoter-DMR	Hypomethylated	3.81444e-05	0.00480746	-0.557332	-0.724283	-2.29029	18	cg15845821, cg08260395, cg19344626, cg19784428, cg20398091, cg13208063, cg20249566, cg05350983, cg01649837, cg21303540, cg02959816, cg03339793, cg15495901	-0.0438745	chr19	16829666	16855663
DDI1	Promoter-DMR	Hypermethylated	3.8717e-05	0.00484731	-0.557332	0.818761	2.10153	10	cg27453036, cg25859489, cg05246098, cg17323171, cg02540593, cg05529595, cg19092845, cg09688928	0.0258259	chr11	103907262	103908787
DAZAP2	Promoter-DMR	Hypomethylated	3.93091e-05	0.00488907	-0.557332	-0.723938	-2.28919	18	cg14316448, cg13777724, cg06595994, cg23551859, cg04847419, cg11739480, cg00554948, cg19602931, cg17322163, cg18617679, cg15933527, cg25540509, cg21686900, cg02003611, cg10652351, cg09828880	-0.00994382	chr12	51631858	51632676
HOXA4	Promoter-DMR	Hypermethylated	3.98169e-05	0.00491986	-0.557332	0.675594	2.22496	22	cg11015251, cg16651126, cg08657492, cg00562553, cg25967031, cg22997113, cg11410718, cg17457637, cg24169822, cg03724423, cg14359292, cg25952581, cg15196806, cg07317062, cg17591595	0.049618	chr7	27169740	27171528
MCC	Promoter-DMR	Hypomethylated	4.04738e-05	0.00496855	-0.557332	-0.655471	-2.25482	24	cg21806985, cg14136686, cg19733633, cg08305057, cg08759041, cg12855547, cg04614008, cg18121164, cg08391321, cg25956344, cg06512849	-0.025419	chr5	112630041	112825266
ARHGAP11A	Promoter-DMR	Hypomethylated	4.14657e-05	0.00505748	-0.557332	-0.748269	-2.26063	15	cg18260631, cg00297451, cg12815381, cg22536508, cg22027004, cg25260061, cg19554522, cg20080997, cg00641177, cg24453742, cg16806279, cg10213649, cg02514711	-0.0139871	chr15	32906045	32908400
IFIH1	Promoter-DMR	Hypomethylated	4.32055e-05	0.00522898	-0.557332	-0.747633	-2.25871	15	cg23280745, cg06347928, cg02029939, cg19965693, cg21810130, cg16971745, cg02276086, cg09755666, cg00531628, cg23553385, cg18340987	-0.0170153	chr2	163174891	163176242
SRP68	Promoter-DMR	Hypomethylated	4.3425e-05	0.00522898	-0.557332	-0.667802	-2.26223	22	cg17108859, cg03161223, cg05728071, cg25802006, cg04151306, cg21885995, cg11150308, cg18223639, cg22853665, cg24759044	-0.0073301	chr17	74049600	74069707
BRD2	Promoter-DMR	Hypomethylated	4.48592e-05	0.00530506	-0.557332	-0.402164	-1.85894	100	cg00956573, cg17674287, cg07820696, cg14661537, cg07954885, cg02270108, cg21003870, cg16862821, cg24008929, cg08491668, cg07203873, cg17840326, cg03201507, cg23303585, cg07148032, cg22798756, cg21081704, cg05111146, cg10955421, cg17451945, cg01652681, cg22696073, cg20222521, cg22131799, cg14306264, cg01641778, cg09209606, cg20868028, cg06361403, cg14560317, cg05075708, cg17013193, cg05276175, cg1…	-0.00428173	chr6	32935025	32940658
LOC200726	Promoter-DMR	Hypermethylated	4.51793e-05	0.00530506	-0.557332	0.750721	2.1881	14	cg20430924, cg25146557, cg17165841, cg12848065, cg11346003, cg02684740, cg11089688	0.0243851	chr2	207506480	207508916
RHOH	Promoter-DMR	Hypomethylated	4.45406e-05	0.00530506	-0.557332	-0.553438	-2.16982	42	cg22671732, cg12377355, cg11176595, cg20871835, cg20796496, cg07768107, cg10562433, cg02879097, cg15978357, cg15977738, cg08928261, cg22895468, cg00804392, cg08104501, cg26296101, cg16266257, cg08777639, cg01138305, cg05658107, cg02060717, cg11214552, cg17958242	-0.0228983	chr4	40191201	40243766
THAP2	Promoter-DMR	Hypomethylated	4.51326e-05	0.00530506	-0.557332	-0.652788	-2.24559	24	cg06598204, cg00136643, cg23988078, cg03191116, cg16909364, cg19966154, cg18186876, cg20216073, cg03122992, cg11821147, cg15275019, cg26252220, cg20889476	-0.00620857	chr12	72056182	72058294
PRH1	Promoter-DMR	Hypermethylated	4.63352e-05	0.0054072	-0.557332	0.444484	1.98354	86	cg09474112, cg17637969, cg10857884, cg06352932, cg13217184, cg17844553, cg00825292, cg22403060, cg20949846, cg17715732, cg07741112, cg09600247, cg07266175, cg04875183, cg07208077, cg02330587, cg23693756, cg24653967, cg25559757, cg06604497, cg02647103, cg24250315, cg15803261, cg15428792, cg00260387, cg11032157, cg15646936, cg01150390, cg22791643, cg06142509, cg12424907, cg04749381, cg20031632, cg1…	0.00833424	chr12	11036933	11324798
KIAA0430	Promoter-DMR	Hypomethylated	4.66851e-05	0.00541461	-0.557332	-0.745569	-2.25247	15	cg09730820, cg07370023, cg03520903, cg10484734, cg12706810, cg22178085, cg26014973, cg00485047, cg05202924, cg01109243, cg20342118, cg22874960	-0.0151253	chr16	15733288	15738315
LAT	Promoter-DMR	Hypomethylated	4.78449e-05	0.0055153	-0.557332	-0.745084	-2.25101	15	cg04818331, cg08331345, cg05769344, cg23663476, cg01448132, cg03134947, cg10877822, cg06485706, cg23797100, cg16462073, cg05798125, cg03176550, cg00607627	-0.0153428	chr16	28994705	28996533
BCO2	Promoter-DMR	Hypomethylated	4.97132e-05	0.00555769	-0.557332	-0.780755	-2.18932	12	cg08355483, cg23809118, cg02168558, cg06091177, cg02119229, cg25303383, cg19680332, cg10503334, cg03289681, cg05962452	-0.0196765	chr11	112045941	112057964
C4orf21	Promoter-DMR	Hypomethylated	4.94119e-05	0.00555769	-0.557332	-0.73681	-2.27111	16	cg23197860, cg13333087, cg05166686, cg13788062, cg22546226, cg19980598, cg00740889, cg02951674, cg16005883, cg23694261, cg19502700, cg13255285	-0.0178028	chr4	113557878	113558811
NEDD9	Promoter-DMR	Hypomethylated	4.96612e-05	0.00555769	-0.557332	-0.565623	-2.15982	36	cg10308812, cg25250968, cg13426852, cg01177524, cg09669930, cg10400426, cg16218895, cg24977554, cg02471993, cg26844213, cg03936075, cg07193847, cg14879823, cg01700428, cg25318494, cg23740758, cg01275359, cg02942158, cg07535350, cg17385695, cg19065549, cg25569396, cg01456691, cg00610603, cg22489991, cg08547844, cg17207512, cg14507554	-0.0187768	chr6	11232770	11383329
PNPT1	Promoter-DMR	Hypomethylated	4.93817e-05	0.00555769	-0.557332	-0.845377	-2.15059	9	cg21551646, cg19008784, cg13402698, cg27004170, cg22595274, cg18811423	-0.0361945	chr2	55920932	55921875
SC4MOL	Promoter-DMR	Hypomethylated	4.91067e-05	0.00555769	-0.557332	-0.694378	-2.21898	19	cg26874341, cg17084007, cg22904577, cg19459675, cg14604369, cg15969776, cg05983323, cg25399000, cg13036321, cg09942303, cg12572545, cg05388307, cg05541417, cg05119988	-0.0100976	chr4	166248057	166256518
STAT6	Promoter-DMR	Hypomethylated	4.99766e-05	0.00555769	-0.557332	-0.736601	-2.27047	16	cg20779414, cg25157914, cg19690825, cg03848267, cg27320213, cg14111383, cg12693595, cg19520208	-0.0023715	chr12	57502545	57506512
VPS52	Promoter-DMR	Hypomethylated	5.09591e-05	0.00563382	-0.557332	-0.575584	-2.15495	33	cg05828515, cg22783602, cg21318978, cg11682350, cg06352039, cg14266999, cg11222065, cg24664526, cg22562590, cg26418433, cg00879843, cg21096118, cg10301967, cg16052901, cg20140229, cg26283141, cg11275803, cg09112371, cg19926505, cg16489193, cg25515801, cg11200367	-0.0120147	chr6	33239438	33241026
IFI27L2	Promoter-DMR	Hypomethylated	5.33648e-05	0.00586548	-0.557332	-0.814087	-2.20692	11	cg11126215, cg16333156, cg05365578, cg19511435, cg18050213, cg06887170, cg05362320, cg11679391, cg00211719	-0.0139643	chr14	94595914	94597024
C19orf33	Promoter-DMR	Hypomethylated	5.7163e-05	0.00624663	-0.557332	-0.841811	-2.14152	9	cg00412772, cg08189186, cg07823056, cg03085797, cg03049863, cg11708454, cg07665060	-0.0523136	chr19	38793546	38794845
ASCL2	Promoter-DMR	Hypermethylated	5.83514e-05	0.00633887	-0.557332	0.541277	2.09851	43	cg22346124, cg11772171, cg07333715, cg04454576, cg21365566, cg24353535, cg10988368, cg10526374, cg07525299, cg20392764, cg05068202, cg15790820, cg20912770, cg11419064, cg06263495, cg01156550, cg11644479, cg03306615, cg06272038, cg26051413, cg24057514, cg00494735, cg09894698, cg12499235, cg13930892, cg17426084, cg09394785, cg11626785, cg27252164	0.0118178	chr11	2291260	2293665
EXO1	Promoter-DMR	Hypomethylated	5.86777e-05	0.00633887	-0.557332	-0.653267	-2.17406	21	cg04617126, cg16121177, cg27641534, cg04706276, cg20436688, cg03590655, cg21919602, cg06713297, cg24741598, cg03450102	-0.00894482	chr1	242010305	242012573
DCAF8	Promoter-DMR	Hypomethylated	5.93562e-05	0.00637574	-0.557332	-0.603808	-2.17011	28	cg16430828, cg08671944, cg13219446, cg05543179, cg12277145, cg22269164, cg13149276, cg14838017, cg08781328, cg01429181, cg02225893, cg18136311, cg10688526, cg26162836, cg08284180, cg08074480, cg23051412, cg26824949, cg11604604, cg17882959, cg16698369, cg14764365	-0.00897325	chr1	160222204	160233057
C11orf65	Promoter-DMR	Hypomethylated	6.07859e-05	0.00649241	-0.557332	-0.776928	-2.21432	13	cg13613532, cg19200496, cg22374058, cg11633494, cg09416301, cg08374291, cg26039283, cg02420102, cg21510789, cg27064064	-0.00378617	chr11	108333308	108338960
TOP2A	Promoter-DMR	Hypomethylated	6.11948e-05	0.00649937	-0.538434	-0.740326	-2.23663	15	cg21499137, cg08817965, cg26134124, cg15797971, cg26007540, cg26164164, cg09273772, cg07388903, cg25450986, cg17504397, cg27653304, cg22912359, cg01313180, cg14572634	-0.0144745	chr17	38574080	38575162
BCL2	Promoter-DMR	Hypomethylated	6.1825e-05	0.00652961	-0.538434	-0.593378	-2.18245	31	cg11330108, cg01803238, cg18423859, cg05858920, cg26277730, cg17173732, cg27388618, cg12461368, cg23707289, cg21777986, cg14604802	-0.00298962	chr18	60985959	60988099
TIMM9	Promoter-DMR	Hypomethylated	6.28822e-05	0.00660438	-0.538434	-0.603092	-2.16754	28	cg15311812, cg13015872, cg13197705, cg13725062, cg24416753, cg26587113, cg18843373, cg03911515, cg26230522, cg10537269, cg15198441, cg02003818, cg15851086, cg08213363, cg24552815, cg23620433	-0.00903651	chr14	58879137	58895652
POLK	Promoter-DMR	Hypomethylated	6.40576e-05	0.00669065	-0.538434	-0.602998	-2.1672	28	cg17450307, cg06933384, cg12201498, cg07582697, cg04985097, cg21212314, cg00165981, cg15073181, cg17057127, cg11110864, cg03853554, cg27282761	-0.00765703	chr5	74806489	74842783
FBXO16	Promoter-DMR	Hypomethylated	6.46915e-05	0.00671975	-0.538434	-0.739088	-2.23289	15	cg24324469, cg14598765, cg10197546, cg18239973, cg00815583, cg19100061, cg18508125, cg03184243, cg21754841, cg24327472	-0.0111662	chr8	28341063	28348538
CDKN2A	Promoter-DMR	Hypomethylated	6.62696e-05	0.00684605	-0.538434	-0.612013	-2.174	27	cg05303981, cg18153401, cg23426614, cg07042902, cg00718440, cg04026675, cg10991751, cg09776804, cg13601799, cg25339269, cg10458809, cg02008397, cg01694391, cg00587003, cg26673943, cg09695126, cg11075751, cg06955353	-0.0118855	chr9	21974514	21995735
GBA	Promoter-DMR	Hypomethylated	6.84724e-05	0.00703517	-0.538434	-0.644218	-2.21611	24	cg15525002, cg16415604, cg20994720, cg03801816, cg12276487, cg13919724, cg07261123, cg14165168, cg15295016, cg27646221, cg10012396, cg21497562, cg14949102, cg16717773, cg15742751, cg12560539	-0.0138004	chr1	155209839	155215572
IL17REL	Promoter-DMR	Hypermethylated	7.0497e-05	0.00718324	-0.538434	0.692138	2.1344	18	cg25715073, cg16238419, cg05097275, cg03298976, cg01522296, cg03721641, cg10037611, cg03900293, cg14278345, cg26206185	0.0236722	chr22	50444767	50452430
SLC35B1	Promoter-DMR	Hypomethylated	7.06735e-05	0.00718324	-0.538434	-0.752825	-2.20287	14	cg23576473, cg01650744, cg08731720, cg09002774, cg06016431, cg04641058, cg02611615, cg18238165, cg08089541	-0.0141616	chr17	47785225	47786426
MAML2	Promoter-DMR	Hypomethylated	7.18613e-05	0.00726491	-0.538434	-0.75224	-2.20116	14	cg18727239, cg07060572, cg19952555, cg04280758, cg13890296, cg03939054, cg23938496, cg06716182, cg26328687, cg10716494	-0.0159641	chr11	96074944	96076915
ABCE1	Promoter-DMR	Hypomethylated	7.34603e-05	0.00738705	-0.538434	-0.581887	-2.09577	29	cg21253282, cg25473593, cg07702259, cg02861542, cg21012515, cg26283371, cg06070643, cg09504398, cg07571180, cg13316813, cg12252587, cg24258191, cg15595551, cg00375964, cg13906530, cg01713505	-0.0057465	chr4	146018582	146022320
TM9SF4	Promoter-DMR	Hypomethylated	7.42368e-05	0.00742564	-0.538434	-0.7514	-2.1987	14	cg06631868, cg24923311, cg01338599, cg00335003, cg27558149, cg06421755, cg04529582, cg16427967, cg12659740, cg05938437, cg26450387, cg07367224, cg20672708	-0.0107722	chr20	30696379	30697524
AMPD3	Promoter-DMR	Hypomethylated	7.47106e-05	0.00743176	-0.538434	-0.557611	-2.12923	36	cg14763985, cg23937993, cg26489413, cg24285391, cg23619910, cg10081576, cg11325786, cg11734620, cg09580798, cg25968076, cg26246130, cg24435741, cg18010131, cg08035082, cg19682317, cg10453092, cg16715129, cg15461888, cg24283921, cg11854154, cg24571428, cg19132462, cg09986736, cg07268332, cg01116568, cg07329251	-0.0218906	chr11	10470983	10499641
BPNT1	Promoter-DMR	Hypomethylated	7.54773e-05	0.00743176	-0.538434	-0.729447	-2.24842	16	cg00784308, cg12887220, cg20243626, cg17009631, cg18351171, cg23274377, cg07017209, cg04168050, cg10818272, cg11379360, cg20536404	-0.0150299	chr1	220259532	220263997
SNORD60	Promoter-DMR	Hypomethylated	7.51818e-05	0.00743176	-0.538434	-0.734677	-2.21957	15	cg03438079, cg02438591, cg08392069, cg20757196, cg09234872, cg21807167, cg11859074, cg02269520, cg00946381, cg05863911, cg24473238	-0.00855038	chr16	2205130	2206320
FANCM	Promoter-DMR	Hypomethylated	7.65061e-05	0.0074554	-0.538434	-0.683065	-2.18282	19	cg12273194, cg00346286, cg01944666, cg16941144, cg13062940, cg09382430, cg23052213, cg09217565, cg03491181, cg18631948, cg13226139	-0.0126768	chr14	45603667	45605532
SNORD45C	Promoter-DMR	Hypomethylated	7.61295e-05	0.0074554	-0.538434	-0.773138	-2.20351	13	cg16739247, cg11985680, cg11767117, cg16429999, cg17474260, cg19589896, cg09458394, cg04940515, cg05598546, cg11245233	-0.0142781	chr1	76251537	76252650
MARCKS	Promoter-DMR	Hypomethylated	7.73098e-05	0.00749508	-0.538434	-0.772095	-2.20054	13	cg07473249, cg07484590, cg27397465, cg12850036, cg08681110, cg20208801, cg04245693, cg09816912, cg18668813, cg21116267, cg20031659, cg18338863	-0.0177867	chr6	114177329	114178828
RPL35A	Promoter-DMR	Hypomethylated	7.82213e-05	0.00754476	-0.538434	-0.773417	-2.16874	12	cg20526303, cg23900982, cg04800394, cg27132393, cg23439012, cg25786758, cg10130344, cg03734885, cg22857817, cg23137368	-0.0312444	chr3	197675996	197677655
C6orf27	Promoter-DMR	Hypomethylated	8.03418e-05	0.00759431	-0.538434	-0.818795	-2.15533	10	cg24065328, cg05447916, cg19868593, cg02177648, cg00728602, cg10652641, cg00277898, cg27143082, cg05952672	-0.0231106	chr6	31744628	31746114
C7orf58	Promoter-DMR	Hypomethylated	8.03418e-05	0.00759431	-0.538434	-0.818319	-2.15408	10	cg01029638, cg04455137, cg06553841, cg21626523, cg15945129, cg00205658, cg22126440, cg06382236	-0.0175009	chr7	120627839	120629638
CLUL1	Promoter-DMR	Hypomethylated	8.00065e-05	0.00759431	-0.538434	-0.646911	-2.15291	21	cg04567315, cg09440808, cg13483727, cg18313151, cg26774079, cg14106921, cg00813745, cg27613357, cg23661343, cg23713900, cg22939870, cg11214889, cg06435765	-0.0170844	chr18	595772	616707
NXPH2	Promoter-DMR	Hypermethylated	8.00238e-05	0.00759431	-0.538434	0.804154	2.06404	10	cg23302570, cg24608381, cg15175143, cg08010094, cg25430507, cg00804628, cg00593536, cg14923640, cg18150439	0.0759488	chr2	139537824	139539181
DPYS	Promoter-DMR	Hypermethylated	8.42733e-05	0.00785363	-0.538434	0.77417	2.11688	12	cg10654165, cg14015441, cg09929374, cg10303487, cg17075545, cg05736768	0.016128	chr8	105479058	105480414
NUDT5	Promoter-DMR	Hypomethylated	8.43315e-05	0.00785363	-0.538434	-0.655114	-2.23919	23	cg01723142, cg06109724, cg05164094, cg08043317, cg24589691, cg26451923, cg26625369, cg17586365, cg16595404, cg01867280, cg18634342, cg27255378, cg11203153, cg02630694	-0.00798758	chr10	12233959	12238715
TIGD6	Promoter-DMR	Hypomethylated	8.40383e-05	0.00785363	-0.538434	-0.598479	-2.15096	28	cg07371612, cg12927858, cg06941430, cg25441645, cg05382565, cg22721765, cg02882857, cg19934590, cg19694371, cg19884619, cg02479147, cg09676944, cg18888657, cg08908145, cg25428293, cg26588194, cg04117874	-0.00933377	chr5	149376315	149381473
COL4A3BP	Promoter-DMR	Hypomethylated	8.63005e-05	0.00791996	-0.538434	-0.692095	-2.16154	17	cg17450307, cg06933384, cg12201498, cg07582697, cg04985097, cg21212314, cg00165981, cg11110864, cg27282761	-0.0126424	chr5	74806951	74808931
ZGRF1	Promoter-DMR	Hypomethylated	8.62024e-05	0.00791996	-0.538434	-0.905575	-1.99001	6	cg01108057, cg13669748, cg08584264, cg22194345, cg08990112, cg22112712	-0.0427737	chr4	113557424	113558054
ZNF225	Promoter-DMR	Hypomethylated	8.63005e-05	0.00791996	-0.538434	-0.692728	-2.16352	17	cg03072998, cg04323379, cg01080410, cg02707280, cg15082520, cg24032981, cg01396855, cg25470741, cg08684893, cg02386644, cg21636353, cg16511061, cg25350136	-0.010737	chr19	44616116	44617825
CTXN2	Promoter-DMR	Hypomethylated	8.95404e-05	0.00817759	-0.538434	-0.707193	-2.23624	18	cg16971380, cg11300596, cg24495234, cg18042307, cg20561183, cg09141216, cg06625816, cg23705224, cg12556555, cg01721245, cg00508024, cg06714776, cg07635167	-0.0336581	chr15	48482853	48484469
FAM161A	Promoter-DMR	Hypomethylated	9.17376e-05	0.00819347	-0.538434	-0.814996	-2.14533	10	cg00622580, cg15981295, cg23176483, cg01203426, cg14812448, cg06523404, cg16910805, cg09323467	-0.00483203	chr2	62081177	62082097
MMP13	Promoter-DMR	Hypermethylated	9.10614e-05	0.00819347	-0.538434	0.802489	2.05976	10	cg03067994, cg14995062, cg22658979, cg02498544, cg10085326, cg19620758, cg24301681	0.0269175	chr11	102826382	102827356
NRIP2	Promoter-DMR	Hypomethylated	9.0598e-05	0.00819347	-0.538434	-0.815138	-2.1457	10	cg10231675, cg05194726, cg03126946, cg02852959, cg01461254, cg01210325, cg00922748	-0.0864057	chr12	2943902	2945512
SLC1A5	Promoter-DMR	Hypomethylated	9.15263e-05	0.00819347	-0.538434	-0.614003	-2.17833	26	cg03359362, cg05687543, cg01406381, cg11645155, cg24507742, cg25607249, cg07626482, cg26535435, cg12165685, cg22304262	-0.0076789	chr19	47287778	47293337
SLC30A7	Promoter-DMR	Hypomethylated	9.18813e-05	0.00819347	-0.538434	-0.706911	-2.23535	18	cg00063077, cg09874052, cg15686842, cg16556008, cg11748666, cg06966277, cg18924100, cg16449184, cg01160628, cg07739803, cg02287630, cg16012007	-0.00912496	chr1	101360371	101361842
S100B	Promoter-DMR	Hypomethylated	9.26534e-05	0.00822353	-0.538434	-0.766551	-2.18474	13	cg05808286, cg14333338, cg07685786, cg00025591, cg18433784, cg07328351, cg23564253, cg09202805, cg05416549, cg07152925	-0.0169676	chr21	48022339	48026476
LOC100129940	Promoter-DMR	Hypomethylated	9.42079e-05	0.00832243	-0.538434	-0.770148	-2.15958	12	cg24437180, cg25311780, cg01916660, cg16139000, cg06676313, cg14567193, cg20920574, cg27329881, cg01422683	-0.0246154	chr12	66275403	66276974
NDUFAF3	Promoter-DMR	Hypomethylated	9.54377e-05	0.00832794	-0.538434	-0.585601	-2.15385	31	cg09399047, cg14148944, cg25312696, cg04878973, cg19526908, cg14069251, cg27634187, cg12291801, cg17217654, cg00490249, cg01142001, cg21379639, cg21038223, cg20610269, cg19767734, cg04589237, cg06365567, cg21019820	-0.00974164	chr3	49056420	49059863
NMNAT1	Promoter-DMR	Hypomethylated	9.55918e-05	0.00832794	-0.538434	-0.603495	-2.14374	27	cg04413397, cg23990535, cg25188832, cg15156391, cg26370409, cg23812637, cg13218573, cg06853505, cg27615243, cg04200705, cg01929105, cg12402966, cg02776672, cg15591198, cg22393461, cg02338858	-0.0100374	chr1	10002424	10022194
UQCRB	Promoter-DMR	Hypomethylated	9.49968e-05	0.00832794	-0.538434	-0.730883	-2.2081	15	cg11758055, cg12991784, cg14651183, cg22313024, cg12797611, cg05464172, cg06517767	-0.0212812	chr8	97246246	97249283
NUDT6	Promoter-DMR	Hypomethylated	0.000102757	0.00891114	-0.538434	-0.565767	-2.10276	32	cg22619441, cg18617414, cg10569205, cg17342597, cg19433065, cg13180377, cg01550909, cg03870842, cg19987840, cg19449935, cg05417950, cg17264417, cg21045711, cg11169569, cg19196945, cg21122725, cg15080098, cg01634057, cg20157874, cg23700124	-0.000468188	chr4	123823693	123845590
TSPAN32	Promoter-DMR	Hypomethylated	0.000104019	0.00897937	-0.538434	-0.573974	-2.06727	29	cg00833795, cg05572370, cg01211906, cg19766471, cg15579389, cg13592872, cg09114153, cg25961099, cg21027517, cg14510967, cg04026926, cg23929682, cg21201830, cg13731761, cg10782575, cg11525052, cg00041575, cg13186130, cg05608541, cg15924868, cg03494648, cg01612681	-0.00688404	chr11	2321770	2323395
LIMS2	Promoter-DMR	Hypermethylated	0.000105797	0.00909136	-0.538434	0.471815	1.97379	65	cg08587872, cg20329510, cg09369262, cg03462943, cg13795819, cg11535366, cg25279605, cg07378050, cg18217192, cg01638636, cg16140048, cg23015614, cg19426955, cg07343172, cg01761729, cg07880311, cg00231907, cg14664764, cg03205238, cg21339084, cg19479517, cg09131629, cg16944093, cg15781838, cg08666092, cg26703788, cg02793158	0.0108986	chr2	128400842	128440550
PES1	Promoter-DMR	Hypomethylated	0.00010637	0.0090992	-0.538434	-0.594757	-2.13758	28	cg04491828, cg07903344, cg03513315, cg03816207, cg01541198, cg02768583, cg14086900, cg04871750, cg03780021, cg23867046, cg14213842, cg25621037, cg06488842, cg00059424, cg15194925, cg08365181	-0.0104018	chr22	30980743	31004367
PDE7B	Promoter-DMR	Hypomethylated	0.000108831	0.00926783	-0.538434	-0.812164	-2.13787	10	cg03984009, cg24283684, cg20351187, cg27306443, cg08109136, cg08378567, cg04152196, cg23090824	-0.0336675	chr6	136171510	136173085
APBB1IP	Promoter-DMR	Hypomethylated	0.000110003	0.00928392	-0.538434	-0.556319	-2.08606	34	cg07356233, cg06535993, cg19350729, cg03879120, cg14640477, cg25501099, cg06378434, cg05475934, cg10763878, cg16348715, cg04728480, cg17792843, cg20003058, cg24400465, cg27303981, cg15303976, cg05913121, cg26241806, cg24427018	-0.0126042	chr10	26726503	26780426
KIF20A	Promoter-DMR	Hypomethylated	0.000109946	0.00928392	-0.538434	-0.609676	-2.16298	26	cg26008208, cg07430605, cg08952273, cg14473243, cg26630792, cg08976717, cg23298160, cg01096096, cg27119451, cg03684156, cg03204906, cg12964860, cg20294544, cg13510784, cg12600695, cg00867339	-0.008351	chr5	137513553	137515366
PDCD6IP	Promoter-DMR	Hypomethylated	0.000111315	0.00935294	-0.538434	-0.72679	-2.19574	15	cg21154617, cg18342944, cg12941369, cg22144467, cg14526892, cg12260146, cg12971958, cg26135967, cg12989228, cg19126582, cg05432305, cg06111793, cg13237509	-0.0115975	chr3	33839389	33840313
ANAPC10	Promoter-DMR	Hypomethylated	0.000112247	0.00938948	-0.538434	-0.593405	-2.13272	28	cg21253282, cg25473593, cg07702259, cg02861542, cg21012515, cg26283371, cg06070643, cg09504398, cg07571180, cg13316813, cg12252587, cg24258191, cg15595551, cg00375964, cg13906530, cg01713505	-0.00600654	chr4	146018582	146020236
FCHO1	Promoter-DMR	Hypomethylated	0.000116134	0.00950438	-0.538434	-0.564302	-2.09731	32	cg18329931, cg18347830, cg08206267, cg11737334, cg15300074, cg22317846, cg27268574, cg02639359, cg26307105, cg17415989, cg05903486, cg18645335, cg04205038, cg16270844, cg19031510, cg21226022, cg22225307, cg07873590	-0.0134087	chr19	17858018	17873806
GAS2	Promoter-DMR	Hypermethylated	0.00011489	0.00950438	-0.538434	0.65557	2.15902	22	cg25982561, cg17679980, cg20731617, cg24225184, cg23840044, cg14001426, cg20899698, cg02026246, cg06493930, cg01429614, cg01815903, cg17851336, cg16363146, cg13663300	0.0254053	chr11	22687582	22696443
GCDH	Promoter-DMR	Hypomethylated	0.000115904	0.00950438	-0.538434	-0.76634	-2.1489	12	cg20249550, cg08540118, cg16559730, cg10849291, cg11888235, cg18640608, cg18887073, cg25924411	-0.0116426	chr19	13000782	13001990
KANSL1	Promoter-DMR	Hypomethylated	0.000114597	0.00950438	-0.538434	-0.572844	-2.0632	29	cg06863994, cg27042271, cg15790431, cg26705188, cg13667234, cg02322039, cg25287199, cg21743929, cg09244349, cg25538002, cg19064792, cg20710890	-0.0154634	chr17	44249549	44303760
TEF	Promoter-DMR	Hypomethylated	0.00011526	0.00950438	-0.538434	-0.611562	-2.13426	25	cg00952322, cg23609049, cg07197642, cg02589672, cg18503793, cg21298070, cg02995206, cg26681399, cg10169194, cg20180585, cg01066936, cg13228442, cg20534570, cg08461229, cg23915792, cg12957096, cg13370900	-0.00929208	chr22	41762302	41778188
ALKBH8	Promoter-DMR	Hypomethylated	0.000118309	0.0095781	-0.538434	-0.723182	-2.18484	15	cg14036684, cg22200067, cg17648241, cg20912066, cg10404950, cg14610256, cg22635660, cg19168507, cg09156610, cg03074839, cg24625171	-0.0103293	chr11	107434614	107437845
PNRC2	Promoter-DMR	Hypomethylated	0.000118555	0.0095781	-0.538434	-0.673277	-2.15155	19	cg15741766, cg25245418, cg25556346, cg27409662, cg02497494, cg19414071, cg00903702, cg07066932, cg03384426, cg04989128, cg10881359, cg22401419, cg08266565	-0.00848688	chr1	24285274	24286678
RPS27A	Promoter-DMR	Hypomethylated	0.000118064	0.0095781	-0.538434	-0.645963	-2.20791	23	cg14606286, cg25246543, cg08053355, cg20856436, cg04530116, cg22467827, cg01177796, cg14459420, cg26336264, cg03305709, cg01770109, cg23970856, cg25477606, cg24046271, cg14529080, cg16919615, cg13487408, cg15593930	-0.015689	chr2	55458007	55459861
ECD	Promoter-DMR	Hypomethylated	0.000119905	0.0096051	-0.538434	-0.684418	-2.13756	17	cg07771331, cg04167018, cg13745964, cg22981519, cg15427656, cg03701779, cg25138168	-0.0101335	chr10	74923859	74928321
FNBP1L	Promoter-DMR	Hypomethylated	0.000119764	0.0096051	-0.538434	-0.796768	-2.15997	11	cg01808739, cg13567386, cg26286429, cg02606566, cg08397064, cg01196158, cg05670835, cg05797295	-0.0193633	chr1	93912688	93913821
CD300A	Promoter-DMR	Hypomethylated	0.000120494	0.00961157	-0.538434	-0.763933	-2.14215	12	cg06122269, cg24169812, cg02554050, cg10953317, cg12331932, cg12118246, cg24375215, cg24347260	-0.0291751	chr17	72461026	72462691
C14orf147	Promoter-DMR	Hypomethylated	0.000122371	0.00968464	-0.518848	-0.899911	-1.97756	6	cg14846499, cg09951570, cg21379309, cg23172898, cg13846682	-0.0158937	chr14	34931391	34931967
CASC3	Promoter-DMR	Hypomethylated	0.000122789	0.00968464	-0.518848	-0.763117	-2.13986	12	cg21246872, cg17730530, cg19418818, cg01538021, cg23101091, cg15446939, cg25653011	-0.0188024	chr17	38295894	38296876
PSMD3	Promoter-DMR	Hypomethylated	0.000122947	0.00968464	-0.518848	-0.741715	-2.17036	14	cg12932347, cg21491028, cg02150526, cg24435730, cg05329906, cg01837777, cg18903834, cg08108993, cg14546197, cg10479053	-0.0205496	chr17	38135812	38137393
COX7B2	Promoter-DMR	Hypermethylated	0.000123643	0.00969905	-0.518848	0.653217	2.15127	22	cg24831862, cg17121772, cg25729913, cg15452017, cg18618789, cg27299949, cg21053474, cg05330754, cg25463409, cg24117354, cg07471018, cg03628457, cg21472835, cg00804423, cg17634390, cg26636590, cg08756327	0.0260593	chr4	46737312	46911625
FAM5C	Promoter-DMR	Hypomethylated	0.000124544	0.00971647	-0.518848	-0.758879	-2.16288	13	cg19632206, cg13464924, cg23599771, cg21581821, cg05638359, cg08876441, cg06367647, cg12124386, cg10316490, cg10951619, cg23010538, cg02893231	-0.0194257	chr1	190444387	190448126
LOC100133469	Promoter-DMR	Hypermethylated	0.000124893	0.00971647	-0.518848	0.837154	2.01647	8	cg16390778, cg14404807, cg03003467, cg00447018, cg24730564, cg20900869, cg13275724	0.0111567	chr14	106937310	106938451
NFE2	Promoter-DMR	Hypomethylated	0.000137621	0.0106062	-0.518848	-0.695419	-2.19901	18	cg08279757, cg02741026, cg03397479, cg24762231, cg05376156, cg20732027, cg20491626, cg24552675, cg23140706, cg06411578, cg09303642, cg22026610, cg17230002	-0.0198395	chr12	54689278	54696210
NUDT7	Promoter-DMR	Hypomethylated	0.000138013	0.0106062	-0.518848	-0.794233	-2.1531	11	cg09765964, cg09895527, cg16183492, cg09480307, cg19152365, cg15581268, cg24471612, cg21964055	-0.0264887	chr16	77755944	77756433
TCF7L2	Promoter-DMR	Hypomethylated	0.000137271	0.0106062	-0.518848	-0.739555	-2.16404	14	cg03300340, cg04953732, cg10983115, cg14562081, cg07128799, cg14737332, cg10607059, cg13936938, cg08851840, cg27166661, cg20023578	-0.0185691	chr10	114708973	114710611
SLITRK5	Promoter-DMR	Hypomethylated	0.000139683	0.0106911	-0.518848	-0.669534	-2.13959	19	cg07710481, cg16821446, cg15778745, cg16936941, cg16328172, cg04479219, cg19577779, cg19391029, cg27151812, cg25081106, cg12271981, cg21194448, cg09083627, cg00966441, cg17967577	-0.0106766	chr13	88323396	88326918
C11orf45	Promoter-DMR	Hypomethylated	0.000144857	0.0110424	-0.518848	-0.713013	-2.19776	16	cg05877694, cg19310430, cg15948326, cg02035681, cg13286351, cg25734789, cg19546057, cg20128672, cg04468568	-0.0184395	chr11	128774523	128777352
HPSE2	Promoter-DMR	Hypomethylated	0.00014574	0.0110651	-0.518848	-0.759248	-2.12901	12	cg20552296, cg10580473, cg26067760, cg15610020, cg22892437, cg25437411, cg13343639	-0.0172536	chr10	100995305	100997023
NLGN2	Promoter-DMR	Hypermethylated	0.000149746	0.0113238	-0.518848	0.790869	2.02994	10	cg03478846, cg09711113, cg17803629, cg03169180, cg07379741, cg10092265	0.0394394	chr17	7310347	7311964
CASC1	Promoter-DMR	Hypomethylated	0.0001525	0.0114405	-0.518848	-0.678111	-2.11786	17	cg14708333, cg06710176, cg05547312, cg01100203, cg02234097, cg00493755, cg22240533, cg22349126	-0.0150985	chr12	25340087	25348826
MIR762	Promoter-DMR	Hypomethylated	0.000152429	0.0114405	-0.518848	-0.878055	-2.05639	7	cg07378245, cg00960050, cg08297053, cg27300841, cg09041483	-0.00908523	chr16	30904265	30905180
HIST1H2BI	Promoter-DMR	Hypomethylated	0.000154088	0.011514	-0.518848	-0.627529	-2.1587	24	cg21281951, cg18465515, cg10570941, cg19851715, cg23282585, cg14273822, cg04704193, cg04271801, cg00036011, cg11459603, cg03964941, cg26674751, cg01563704, cg23229820, cg02192855, cg11731890, cg14696535, cg21610164, cg14064694	-0.01086	chr6	26271716	26273611
FLI1	Promoter-DMR	Hypomethylated	0.000155626	0.01155	-0.518848	-0.453365	-1.93031	61	cg20374917, cg04590730, cg13755070, cg02666257, cg27028555, cg19215102, cg19897940, cg19765472, cg11307857, cg03798942, cg02526522, cg03847470, cg15064716, cg12940747, cg11017065, cg04691908, cg01534808, cg17091363, cg17476271, cg26459723, cg08094783, cg03546183, cg08590601, cg12306624, cg14570838, cg06072021	-0.00596522	chr11	128555011	128634547
SCFD1	Promoter-DMR	Hypomethylated	0.000155791	0.01155	-0.518848	-0.718596	-2.17099	15	cg20279895, cg05041045, cg05637892, cg01739569, cg08725787, cg20154144, cg03395465, cg20176671, cg11071193, cg24478145, cg07490394, cg25278295, cg20448748	-0.0104911	chr14	31090330	31101281
SGOL1	Promoter-DMR	Hypomethylated	0.000157156	0.011581	-0.518848	-0.677498	-2.11595	17	cg21745444, cg04951797, cg11494149, cg22517622, cg19823793, cg27008133, cg21351219, cg02114449, cg12506980, cg21395120, cg21755440, cg22604940	-0.00927025	chr3	20226964	20228092
TDRD1	Promoter-DMR	Hypermethylated	0.000157436	0.011581	-0.518848	0.714938	2.10619	15	cg06142142, cg09975779, cg23825092, cg21470594, cg23504215, cg16950671, cg06708231, cg14657245, cg08098017, cg16550453, cg26600802, cg24203376	0.0298378	chr10	115938198	115943390
PFDN1	Promoter-DMR	Hypomethylated	0.000161805	0.0118563	-0.518848	-0.756875	-2.12236	12	cg01139526, cg07697078, cg11924368, cg21445723, cg04956413, cg02707576, cg25409734, cg19622675	-0.0144037	chr5	139682675	139683232
RPL7L1	Promoter-DMR	Hypomethylated	0.00016282	0.0118704	-0.518848	-0.717954	-2.16905	15	cg16908031, cg00934775, cg07667161, cg10452175, cg00893987, cg23129282, cg26013682, cg09725975, cg19694210, cg10957733, cg19123639, cg27534696	-0.0167887	chr6	42846967	42847646
ZFC3H1	Promoter-DMR	Hypomethylated	0.000163803	0.0118704	-0.518848	-0.646055	-2.18856	22	cg27495623, cg06598204, cg00136643, cg23988078, cg03191116, cg16909364, cg19966154, cg20216073, cg11821147, cg15275019, cg26252220, cg20889476	-0.00651277	chr12	72056819	72058809
ZNF532	Promoter-DMR	Hypermethylated	0.000163881	0.0118704	-0.518848	0.585107	2.08532	31	cg25401010, cg02404564, cg10130703, cg23309969, cg05800761, cg20857360, cg17675150, cg07776193, cg24049621, cg20295084, cg02937343, cg01741784, cg17289202, cg15296758, cg20237244, cg21867891, cg06719508, cg04212150, cg14269096, cg26172016	0.0162829	chr18	56528679	56584525
LOC285456	Promoter-DMR	Hypomethylated	0.000165036	0.0119084	-0.518848	-0.838789	-2.04386	8	cg25246723, cg05355167, cg16022748, cg08736516, cg04406441, cg15296129, cg16599965	-0.0160026	chr4	109541622	109542144
IQCB1	Promoter-DMR	Hypomethylated	0.000168797	0.0120875	-0.518848	-0.675775	-2.11057	17	cg03563329, cg01396817, cg22187826, cg12780286, cg23402475, cg12709192, cg24905196, cg05518939, cg14925137, cg17621140, cg24574508	-0.00827781	chr3	121553320	121555186
SNORD45A	Promoter-DMR	Hypomethylated	0.00016841	0.0120875	-0.518848	-0.892553	-1.96139	6	cg16739247, cg11767117, cg17474260, cg07774299, cg19589896, cg10980598	-0.0226442	chr1	76252117	76253445
RPL9	Promoter-DMR	Hypomethylated	0.000169949	0.0121241	-0.518848	-0.709929	-2.18825	16	cg24735829, cg12315997, cg07027075, cg15025532, cg05996984, cg23479658, cg13038108, cg05100113, cg02393156, cg07253264	-0.00437939	chr4	39460088	39461721
GABRA2	Promoter-DMR	Hypomethylated	0.000170773	0.0121371	-0.518848	-0.645441	-2.18648	22	cg20092102, cg02172018, cg21540437, cg15918284, cg04239745, cg24244752, cg25145765, cg21820677, cg08206959, cg12858909, cg00452958, cg12190095, cg23160016	-0.0136013	chr4	46390730	46393299
GRHL3	Promoter-DMR	Hypomethylated	0.000172516	0.0121694	-0.518848	-0.573805	-2.11046	31	cg26365938, cg01595062, cg24860886, cg15050111, cg08603845, cg23820945, cg14167629, cg26091557, cg21289280, cg04552500, cg09322349, cg10337902, cg20242797, cg25083792, cg05036846, cg11709405, cg27298252	-0.0113668	chr1	24644596	24656150
KMO	Promoter-DMR	Hypomethylated	0.00017194	0.0121694	-0.518848	-0.876116	-2.05185	7	cg11150901, cg04880751, cg20218124, cg00606312, cg10186283, cg19259783, cg27277403	-0.034746	chr1	241694591	241695616
ETV4	Promoter-DMR	Hypomethylated	0.000174701	0.0122654	-0.518848	-0.597442	-2.11958	26	cg17924081, cg26049648, cg01693090, cg09900268, cg13357178, cg27080876, cg07760125, cg26577421, cg13682044, cg20729171, cg16400150, cg06868115, cg22437020, cg13640455, cg00202403	-0.0144735	chr17	41607535	41624234
GORAB	Promoter-DMR	Hypomethylated	0.00017522	0.0122654	-0.518848	-0.802864	-2.1134	10	cg25903319, cg03969326, cg26243212, cg17455183, cg16493722, cg14453788, cg04892409, cg01508386, cg09767346	-0.0202369	chr1	170499954	170501363
HOXA2	Promoter-DMR	Hypermethylated	0.000175822	0.0122654	-0.518848	0.609414	2.08274	25	cg13985518, cg04027736, cg00445443, cg06166490, cg06401979, cg09908750, cg02225599, cg24058604, cg19432993, cg22943986, cg05921905	0.0231617	chr7	27141774	27143806
ATG13	Promoter-DMR	Hypermethylated	0.000181215	0.0125951	-0.518848	0.861774	1.97382	7	cg03189827, cg09968408, cg08521238, cg26025657	0.0168781	chr11	46637738	46662488
KCNJ5	Promoter-DMR	Hypomethylated	0.000184134	0.0127046	-0.518848	-0.53012	-2.06613	40	cg05877694, cg19310430, cg15948326, cg09012125, cg26624134, cg02035681, cg13286351, cg25734789, cg19546057, cg20128672, cg26510550, cg04468568, cg23383483, cg14383544, cg15144888, cg11387131, cg25508319, cg15701651, cg18245306, cg05378523, cg10858687	-0.0146151	chr11	128760093	128781035
VENTX	Promoter-DMR	Hypermethylated	0.00018375	0.0127046	-0.518848	0.562631	2.06145	34	cg27610486, cg04347264, cg25699174, cg18002909, cg12666165, cg20472189, cg02317400, cg12554483, cg25577463, cg01222324, cg25153759, cg09786985, cg03002848, cg04665423, cg02207686	0.0144398	chr10	135049991	135051581
ANKRA2	Promoter-DMR	Hypomethylated	0.000185861	0.0127308	-0.518848	-0.636146	-2.17436	23	cg08728761, cg05040023, cg04261222, cg21269032, cg26774162, cg15833199, cg10833576, cg22811572, cg10237911, cg24459521, cg26354759, cg04565649, cg21960278, cg18644834	-0.0037943	chr5	72860888	72862108
UTP15	Promoter-DMR	Hypomethylated	0.000185861	0.0127308	-0.518848	-0.636146	-2.17436	23	cg08728761, cg05040023, cg04261222, cg21269032, cg26774162, cg15833199, cg10833576, cg22811572, cg10237911, cg24459521, cg26354759, cg04565649, cg21960278, cg18644834	-0.0037943	chr5	72860888	72862108
C11orf60	Promoter-DMR	Hypomethylated	0.000189751	0.0128116	-0.518848	-0.673785	-2.10435	17	cg02109381, cg20876055, cg24584993, cg20874052, cg20813493, cg15939915, cg00577786, cg22882011, cg17129755, cg20962746, cg09295063, cg09692531, cg16332060, cg06520258, cg09723590	-0.0123371	chr11	118436523	118437133
CCDC149	Promoter-DMR	Hypomethylated	0.000189405	0.0128116	-0.518848	-0.533131	-2.04648	37	cg07658771, cg11945292, cg19676182, cg26613592, cg27605638, cg11583475, cg20843830, cg11604752, cg04108406, cg09490880, cg20676561, cg24681661, cg19097246, cg04296351, cg26969486, cg26992952, cg11488273, cg14002301, cg21108841, cg22387323	-0.0143492	chr4	24885391	24982540
HACL1	Promoter-DMR	Hypomethylated	0.00018936	0.0128116	-0.518848	-0.643875	-2.18118	22	cg26749251, cg17998013, cg23912721, cg18348936, cg01476129, cg25124046, cg03318121, cg09892917, cg21638219, cg22109560, cg16247323, cg03870270, cg24210428, cg04564061, cg00226143, cg27209130, cg16866470, cg08128359	-0.0134649	chr3	15642893	15643903
STX16	Promoter-DMR	Hypomethylated	0.00018936	0.0128116	-0.518848	-0.64375	-2.18076	22	cg14212198, cg25685689, cg11015913, cg20784785, cg15886177, cg08783491, cg26250747, cg15938865, cg06529134, cg25145390, cg20368074, cg03076871, cg00867540	-0.00522856	chr20	57224919	57242558
IL10	Promoter-DMR	Hypomethylated	0.000191451	0.0128506	-0.518848	-0.871903	-2.04199	7	cg18442793, cg10978799, cg02544380, cg17744604, cg04321197, cg24274865	-0.04994	chr1	206945656	206946595
KIAA1429	Promoter-DMR	Hypomethylated	0.000193936	0.0128506	-0.518848	-0.753283	-2.11229	12	cg16717480, cg07763605, cg03974098, cg06436510, cg19307645	-0.0098046	chr8	95565682	95566670
MAP1LC3B2	Promoter-DMR	Hypomethylated	0.000192761	0.0128506	-0.518848	-0.707694	-2.18137	16	cg06383241, cg12506165, cg12894524, cg23368778, cg01884549, cg23512558, cg12196045, cg11185549, cg19554257, cg03822198, cg18615133, cg18630390, cg26812615	-0.0142874	chr12	116996359	117013718
METT5D1	Promoter-DMR	Hypomethylated	0.00019408	0.0128506	-0.518848	-0.685523	-2.16772	18	cg02343814, cg19372491, cg23490773, cg19562854, cg21046078, cg16497921, cg10470873, cg27309677, cg21118186, cg05739036, cg06544937, cg16786315	-0.0116926	chr11	28129122	28132951
PPIL3	Promoter-DMR	Hypomethylated	0.000194407	0.0128506	-0.518848	-0.673209	-2.10255	17	cg11229815, cg01088528, cg21149147, cg04129946, cg21009226, cg07434465, cg03641920, cg23598054, cg10089247, cg01103255, cg24432362, cg14034170	-0.00926723	chr2	201752498	201754638
SLC39A9	Promoter-DMR	Hypomethylated	0.000192128	0.0128506	-0.518848	-0.575367	-2.11149	30	cg00720488, cg26931528, cg11185452, cg17926678, cg16322149, cg08562291, cg05195393, cg05978187, cg18165031, cg18169916, cg25510485, cg22294715, cg06867916, cg04310006, cg01517940, cg11633209	-0.00587508	chr14	69864005	69906572
EPS8L3	Promoter-DMR	Hypermethylated	0.000195234	0.0128603	-0.518848	0.815607	2.03319	9	cg18111733, cg17875320, cg26040761, cg03272119, cg00491404, cg00515905, cg06281016	0.0380731	chr1	110305591	110307912
DARS2	Promoter-DMR	Hypomethylated	0.000201301	0.0132139	-0.518848	-0.629897	-2.09629	21	cg24405650, cg21396487, cg05001758, cg25372135, cg24414038, cg08121634, cg26937809, cg04567169, cg13495574, cg23886974, cg20940459, cg12793502, cg01372456, cg07824364, cg21384371	-0.0107565	chr1	173793075	173794335
BOLL	Promoter-DMR	Hypermethylated	0.000204031	0.0132396	-0.518848	0.579739	2.03292	30	cg21866259, cg09023608, cg24141882, cg13329352, cg00926400, cg05783139, cg13706908, cg07732053, cg10456935, cg00982548, cg00361562, cg02957700, cg25009743, cg03433510, cg07734961, cg03774803, cg07495363, cg24589459, cg13356896, cg17565627	0.0298749	chr2	198649443	198652349
ORMDL2	Promoter-DMR	Hypomethylated	0.000203301	0.0132396	-0.518848	-0.642128	-2.17526	22	cg18710288, cg22225546, cg03260790, cg14657159, cg23184344, cg06990019, cg22575599, cg10841343, cg16660717, cg21667943, cg20260663, cg20959240, cg08799692, cg19438469, cg04346539, cg05210826, cg24775313, cg06904727	-0.00921211	chr12	56210898	56212550
PSMB8	Promoter-DMR	Hypomethylated	0.000205195	0.0132396	-0.518848	-0.476305	-1.9436	51	cg13853192, cg07456831, cg11141874, cg10087598, cg05872513, cg24326130, cg03995852, cg21322855, cg08772265, cg01702338, cg20848216, cg16483840, cg05115162, cg26829379, cg12253437, cg05697726, cg09354037, cg05629721, cg17392730, cg02657012, cg15451100, cg06531943, cg01295600, cg27232057, cg05693489	-0.00168026	chr6	32811647	32813715
R3HDM1	Promoter-DMR	Hypomethylated	0.000202468	0.0132396	-0.518848	-0.594753	-2.11004	26	cg11852007, cg15452012, cg01869960, cg16465768, cg19831281, cg03948013, cg23065468, cg04783646, cg23431468, cg17016867, cg19738386, cg02025938, cg13734174, cg08278748, cg17689206, cg14591854	-0.00611641	chr2	136287899	136358924
RUNX2	Promoter-DMR	Hypomethylated	0.000204564	0.0132396	-0.518848	-0.633897	-2.16667	23	cg13727613, cg07069368, cg09541256, cg03868066, cg19164246, cg03465891, cg19109335, cg22008886, cg17064250, cg13991849	-0.0174707	chr6	45294926	45390662
SUOX	Promoter-DMR	Hypomethylated	0.000210109	0.0135106	-0.518848	-0.663002	-2.11871	19	cg01105256, cg12084688, cg01991985, cg05368555, cg21554249, cg19627869, cg06495347, cg07060074, cg21625520, cg19939710, cg27066319, cg22580629, cg15460809	-0.0132058	chr12	56390073	56395439
TRMT12	Promoter-DMR	Hypomethylated	0.000213291	0.0136687	-0.518848	-0.78485	-2.12767	11	cg25375711, cg22853986, cg09940040, cg26547947, cg09825146, cg22149995, cg11829072, cg26141173	-0.0254853	chr8	125461772	125464547
PON3	Promoter-DMR	Hypermethylated	0.00021707	0.0138639	-0.518848	0.646494	2.11941	21	cg18241308, cg11435506, cg25161512, cg04685170, cg11700490, cg08828819, cg03301582, cg04080282, cg25572105, cg07121856, cg04350520, cg25879118	0.0217602	chr7	95025611	95027158
CD74	Promoter-DMR	Hypomethylated	0.000217854	0.0138671	-0.518848	-0.78416	-2.12579	11	cg24548564, cg14484145, cg18664712, cg19627381, cg01601628, cg19928046, cg16591228	-0.00930079	chr5	149792249	149793436
AARSD1	Promoter-DMR	Hypomethylated	0.000218665	0.0138708	-0.518848	-0.59306	-2.10403	26	cg09672113, cg03485042, cg04307927, cg23946400, cg10441726, cg26812598, cg10935720, cg21824162, cg00016255, cg22501899, cg26710743, cg02965250, cg10354813, cg03453568	-0.0024327	chr17	41116580	41133928
LRRN3	Promoter-DMR	Hypermethylated	0.000219379	0.0138708	-0.518848	0.780412	2.07166	11	cg09837977, cg07726178, cg07813622, cg12098787, cg06545367, cg21498246, cg14096828, cg19798735, cg19080522	0.0308944	chr7	110730805	110749993
DALRD3	Promoter-DMR	Hypomethylated	0.000220717	0.0139088	-0.518848	-0.525839	-2.04944	40	cg24855490, cg09399047, cg14148944, cg25312696, cg04878973, cg19526908, cg14069251, cg27634187, cg12291801, cg17217654, cg00490249, cg01142001, cg21379639, cg16472735, cg21038223, cg20610269, cg00076152, cg19767734, cg04589237, cg06365567, cg21019820, cg05142140	-0.00807747	chr3	49055321	49059921
C6orf192	Promoter-DMR	Hypomethylated	0.000224142	0.0140777	-0.518848	-0.88787	-1.9511	6	cg13564468, cg22852734, cg20185360, cg07930552, cg01487981	-0.030868	chr6	133119641	133120407
THAP10	Promoter-DMR	Hypomethylated	0.000226542	0.0141814	-0.518848	-0.660475	-2.11063	19	cg15692777, cg26350878, cg07261749, cg11993621, cg00347862, cg01323862, cg01710857, cg02260353, cg15089487, cg03950172, cg16034881, cg24190127	-0.0061168	chr15	71184279	71185422
RXRG	Promoter-DMR	Hypomethylated	0.00022792	0.0142206	-0.518848	-0.592287	-2.10129	26	cg19153567, cg14489205, cg08623787, cg08905496, cg00600465, cg22675486, cg11717564, cg10364513, cg01913568, cg22758486, cg17885806, cg13901501, cg24759357	-0.0107383	chr1	165393661	165415170
NRD1	Promoter-DMR	Hypomethylated	0.000232203	0.0144401	-0.518848	-0.585316	-2.07917	27	cg26628961, cg26415751, cg10482750, cg16448834, cg03877568, cg20858200, cg02050181, cg06342283, cg20679573, cg19781738, cg12301169, cg25729041, cg03115627, cg21819024, cg01811438, cg08901888, cg06348851	-0.00814171	chr1	52310761	52345292
GLIPR1L1	Promoter-DMR	Hypomethylated	0.000233334	0.0144629	-0.518848	-0.813656	-2.06989	9	cg26343133, cg02818811, cg23708881, cg21087137, cg02921003, cg19430489, cg07684809, cg24234651	-0.018014	chr12	75727243	75728471
ZBTB37	Promoter-DMR	Hypomethylated	0.000234862	0.01451	-0.518848	-0.590364	-2.09446	26	cg05396044, cg00857660, cg10578779, cg19406762, cg17868533, cg06189265, cg16702794, cg00155514, cg00263210, cg11537707, cg21770828, cg02033606, cg17170111, cg06704773, cg07177756, cg09058860, cg02479020	-0.00643975	chr1	173836220	173838081
LLPH	Promoter-DMR	Hypomethylated	0.000236126	0.0145406	-0.518848	-0.702294	-2.16472	16	cg06737143, cg07690290, cg00953418, cg21058506, cg14281160, cg09658126, cg10654016, cg08728780, cg06655860, cg27481639	-0.00790939	chr12	66523661	66525025
MAPKSP1	Promoter-DMR	Hypomethylated	0.000237006	0.0145474	-0.518848	-0.829359	-2.02088	8	cg19412667, cg18579447, cg01022951, cg16220802, cg10205287, cg22901322	-0.00767073	chr4	100815442	100816515
C2orf44	Promoter-DMR	Hypomethylated	0.000237786	0.014548	-0.518848	-0.711213	-2.14868	15	cg23535362, cg23118151, cg05570707, cg21217878, cg18527268, cg23977821, cg15350455, cg02784696, cg25139596, cg09244607, cg08565409, cg24677395	-0.014436	chr2	24267416	24271786
RPH3A	Promoter-DMR	Hypomethylated	0.000244163	0.01489	-0.498493	-0.589083	-2.08992	26	cg19712198, cg18629535, cg23596620, cg23199238, cg12681402, cg01573562, cg01119407, cg20704159, cg09384610, cg01257889, cg05467517	-0.018352	chr12	113228545	113265178
LOC101928650	Promoter-DMR	Hypomethylated	0.00025136	0.015215	-0.498493	-0.916689	-1.86715	5	cg15452182, cg24922507, cg01036958, cg22101863, cg10185029	-0.029282	chr1	170501800	170502945
NKAPL	Promoter-DMR	Hypermethylated	0.000250478	0.015215	-0.498493	0.661986	2.09041	19	cg10253847, cg00482232, cg26881102, cg18900535, cg25841534, cg17384889, cg16645473, cg18694169, cg09523275, cg01031101	0.0237	chr6	28226094	28228206
PML	Promoter-DMR	Hypomethylated	0.000251906	0.015215	-0.498493	-0.728446	-2.13154	14	cg20191382, cg19394923, cg16232842, cg26861525, cg08066123, cg27647177, cg20721338, cg05697231, cg09387925	-0.0109922	chr15	74285624	74287179
ARHGAP30	Promoter-DMR	Hypomethylated	0.000254465	0.0152236	-0.498493	-0.781762	-2.11929	11	cg03089651, cg02181194, cg25172152, cg13772431, cg00045607, cg12081303	-0.0115266	chr1	161024750	161040919
C17orf100	Promoter-DMR	Hypomethylated	0.000252961	0.0152236	-0.498493	-0.652451	-2.13465	20	cg14096277, cg24184221, cg15737409, cg21085035, cg07265622, cg25936839, cg20159152, cg20336631, cg15288800, cg12960657, cg21955686, cg10305485, cg26623286	-0.0150779	chr17	6553994	6556270
MRPL11	Promoter-DMR	Hypomethylated	0.000254465	0.0152236	-0.498493	-0.781449	-2.11845	11	cg13973090, cg10495424, cg27197744, cg24394865, cg26501502, cg26226914, cg19307090, cg14110030, cg04513562	-0.016964	chr11	66206230	66207458
LYRM5	Promoter-DMR	Hypomethylated	0.000257689	0.0153679	-0.498493	-0.652265	-2.13404	20	cg14708333, cg06710176, cg05547312, cg01100203, cg02234097, cg09912988, cg12585028, cg00493755, cg22240533, cg22349126	-0.0141787	chr12	25347663	25353947
ENTPD3	Promoter-DMR	Hypermethylated	0.000259689	0.0154384	-0.498493	0.699692	2.06128	15	cg12433782, cg19997965, cg03751251, cg17200465, cg10755058, cg15514087, cg00735845, cg14818391, cg27349936, cg18306943, cg02782426	0.036654	chr3	40427210	40429472
TES	Promoter-DMR	Hypermethylated	0.000264562	0.0156298	-0.498493	0.623323	2.08548	23	cg24404329, cg02561103, cg21083093, cg16087541, cg14262864, cg03124347, cg12205433, cg02417053, cg16379337, cg00088880, cg01366510, cg21101308	0.017089	chr7	115849793	115874075
THBS2	Promoter-DMR	Hypomethylated	0.000264391	0.0156298	-0.498493	-0.663928	-2.07357	17	cg03535284, cg14670303, cg21652958, cg10746084, cg00500498, cg12193099, cg24407096, cg04537184, cg05969567, cg21732383, cg26280713	-0.0168108	chr6	169651134	169655497
IKZF1	Promoter-DMR	Hypomethylated	0.000268263	0.0157716	-0.498493	-0.575226	-2.06738	28	cg18669139, cg25437822, cg07621224, cg23140175, cg12539400, cg26043002, cg16969189, cg16905265, cg19115610, cg16120742, cg20078466, cg06841833, cg19159011, cg04388093, cg07103517	-0.0162593	chr7	50342251	50358218
IQCG	Promoter-DMR	Hypomethylated	0.000268631	0.0157716	-0.498493	-0.53874	-2.02014	34	cg20526303, cg23900982, cg04800394, cg27132393, cg23439012, cg18979819, cg25786758, cg10130344, cg03734885, cg16964569, cg24719396, cg22857817, cg11787839, cg23137368, cg08834631, cg08035872, cg24966502, cg13412863, cg12683467	-0.0142064	chr3	197675996	197688168
PTPRE	Promoter-DMR	Hypomethylated	0.000272829	0.0159532	-0.498493	-0.419636	-1.86443	77	cg00335169, cg22023343, cg12434312, cg20680674, cg05214947, cg16442044, cg10874314, cg24289912, cg20434905, cg08516641, cg18166144, cg19544434, cg00446900, cg04592505, cg07900328, cg25460273, cg14733016, cg24309944, cg19665390, cg07978005, cg18443210, cg19538203, cg00605127, cg20162240, cg24667042, cg24678429, cg09353832	-0.00746327	chr10	129704427	129845739
TRAF3IP2	Promoter-DMR	Hypomethylated	0.000273411	0.0159532	-0.498493	-0.540891	-2.02506	33	cg25282285, cg05485039, cg06748271, cg02987216, cg08179884, cg02473736, cg05423393, cg06499213, cg10834480, cg00590039, cg15772366, cg01904619, cg21044968, cg05935660, cg24634333, cg19187075	-0.0141342	chr6	111887834	111928756
MIR425	Promoter-DMR	Hypomethylated	0.000275315	0.0160148	-0.498493	-0.62416	-2.07719	21	cg14148944, cg25312696, cg04878973, cg19526908, cg14069251, cg27634187, cg17217654, cg00490249, cg01142001, cg21038223, cg20610269, cg19767734, cg06365567	-0.00638478	chr3	49057755	49059135
C13orf33	Promoter-DMR	Hypermethylated	0.000280062	0.0161914	-0.498493	0.816332	1.96632	8	cg11126134, cg24891133, cg01411823, cg07430284, cg10763483	0.0445588	chr13	31479366	31480646
SYCE1L	Promoter-DMR	Hypermethylated	0.000279776	0.0161914	-0.498493	0.774021	2.0547	11	cg18878813, cg01753188, cg07648639, cg07656751, cg10105149, cg01570495, cg02578846, cg21254399, cg08011959	0.0163726	chr16	77232089	77233353
GHSR	Promoter-DMR	Hypermethylated	0.00028097	0.0161944	-0.498493	0.659786	2.08346	19	cg21310911, cg10109500, cg24599434, cg14768785, cg15987088, cg18619151, cg07852825, cg03587978	0.014239	chr3	172165517	172167644
SESN1	Promoter-DMR	Hypomethylated	0.000282486	0.0162322	-0.498493	-0.527159	-2.01295	36	cg08009854, cg16729179, cg25068166, cg17081157, cg20232748, cg00922727, cg09588929, cg23274581, cg24424608, cg24313409, cg25508268, cg17624938, cg09518637, cg26854578, cg14061529, cg14478435, cg14675697, cg13839145, cg10589682, cg04240504, cg04424136	-0.00484294	chr6	109323476	109416769
RTN4IP1	Promoter-DMR	Hypomethylated	0.000285493	0.0163553	-0.498493	-0.724457	-2.11986	14	cg04145477, cg19627521, cg05057833, cg01185571, cg16217313, cg22885965, cg18030545, cg15300766, cg23448937, cg20965168, cg27067234	-0.0137119	chr6	107076849	107078213
GPATCH2	Promoter-DMR	Hypomethylated	0.000292919	0.01673	-0.498493	-0.748727	-2.09951	12	cg18263686, cg17026642, cg19923751, cg17741814, cg07411229, cg18765678, cg13427149	-0.0233648	chr1	217804338	217805875
ZNF689	Promoter-DMR	Hypomethylated	0.000295729	0.0168396	-0.498493	-0.778455	-2.11033	11	cg05467106, cg23023927, cg05228735, cg15669104, cg04804616, cg07125009, cg10185519	-0.00733051	chr16	30621516	30623089
SLC1A3	Promoter-DMR	Hypomethylated	0.000299618	0.0169596	-0.498493	-0.655214	-2.09382	19	cg15841415, cg05147077, cg11116429, cg25316853, cg26227298, cg21245981, cg16610086, cg21845133, cg03554170, cg06960901, cg21612334, cg26689886, cg07482508, cg13980113, cg02303571, cg05035351	-0.0170168	chr5	36606102	36608598
SYNE1	Promoter-DMR	Hypermethylated	0.00029963	0.0169596	-0.498493	0.567062	2.02101	31	cg27090415, cg02099154, cg09516930, cg25743221, cg16017287, cg13219552, cg01632300, cg05309760, cg16251777, cg24898373, cg03415253, cg25977958, cg16434547, cg02996131	0.0115821	chr6	152501416	152959655
CENPC1	Promoter-DMR	Hypomethylated	0.000301775	0.0169793	-0.498493	-0.820733	-1.99987	8	cg00165888, cg17447147, cg26130622, cg13622267, cg23734074, cg13938963	-0.0185694	chr4	68411177	68411518
MIR145	Promoter-DMR	Hypomethylated	0.000301775	0.0169793	-0.498493	-0.822076	-2.00314	8	cg24549289, cg12675571, cg17856005, cg23917868	-0.0138774	chr5	148808721	148810203
C12orf26	Promoter-DMR	Hypomethylated	0.000307533	0.0170346	-0.498493	-0.739513	-2.10768	13	cg20372048, cg02357389, cg24759070, cg09219005, cg05338745, cg23329190, cg00982830	-0.00633606	chr12	82752005	82752508
CA1	Promoter-DMR	Hypermethylated	0.000310866	0.0170346	-0.498493	0.659365	2.03333	18	cg11407384, cg07078112, cg10158474, cg07736716, cg27440466, cg12189970, cg26369833, cg21572511, cg23596566, cg03225502, cg27608852	0.0196995	chr8	86254962	86291640
DKFZP434H168	Promoter-DMR	Hypomethylated	0.0003086	0.0170346	-0.498493	-0.808197	-2.05601	9	cg27369423, cg27073113, cg19047292, cg02667667, cg07700514, cg01157070, cg06780839, cg07829842	-0.0360778	chr16	56228442	56228901
GRB2	Promoter-DMR	Hypomethylated	0.000310345	0.0170346	-0.498493	-0.565599	-2.07565	30	cg09710517, cg23113113, cg20168080, cg00200289, cg16262566, cg05409276, cg15532909, cg11495544, cg24004692, cg12246640, cg09509576, cg08366741, cg17380867, cg24478001, cg11149452, cg04156850, cg08024316	-0.00919069	chr17	73389797	73402767
MYO3A	Promoter-DMR	Hypermethylated	0.000309483	0.0170346	-0.498493	0.670075	2.03002	17	cg02657833, cg09417683, cg12517109, cg22320082, cg22659414, cg23735482, cg15843567, cg08441170, cg23771603, cg07630301	0.0158385	chr10	26222248	26240104
POU6F2	Promoter-DMR	Hypermethylated	0.000309888	0.0170346	-0.498493	0.775162	1.98962	10	cg10121121, cg22790931, cg08193082, cg13476975, cg04168137, cg13195291, cg15845387, cg04748010	0.0254019	chr7	39016566	39046213
SMC5	Promoter-DMR	Hypomethylated	0.000306135	0.0170346	-0.498493	-0.792075	-2.085	10	cg09916906, cg13596081, cg21740204, cg03646311, cg14353079, cg05592138	-0.0163153	chr9	72872391	72873979
TAX1BP1	Promoter-DMR	Hypomethylated	0.000306246	0.0170346	-0.498493	-0.552256	-1.98904	29	cg22716738, cg06498773, cg00039564, cg15092761, cg10393333, cg16180120, cg14229877, cg19800435, cg17205461, cg18600035, cg06383546, cg18283067, cg00667597	-0.0125098	chr7	27777691	27793628
USP15	Promoter-DMR	Hypomethylated	0.000309483	0.0170346	-0.498493	-0.697181	-2.14896	16	cg12304441, cg15000998, cg24789224, cg02460120, cg01149144, cg23911696, cg19835331, cg12823748, cg02115865, cg10589851	-0.0103833	chr12	62652785	62654245
ANKRD62	Promoter-DMR	Hypermethylated	0.000311797	0.0170362	-0.498493	0.800708	1.99605	9	cg00402783, cg16673653, cg21184537, cg13722389, cg05060646, cg04624529, cg23906730	0.0201844	chr18	12092978	12094056
LIMS1	Promoter-DMR	Hypomethylated	0.000314516	0.0170818	-0.498493	-0.494993	-1.96647	45	cg18232975, cg13451703, cg03586111, cg19281948, cg09176441, cg04646760, cg16879110, cg23068081, cg01992604, cg22005703, cg00585790, cg04391610, cg19349146, cg11874091, cg27287586, cg24936095, cg08954348, cg13289177, cg14604850, cg01942372, cg18275618	-0.0177551	chr2	109149722	109274253
SNX20	Promoter-DMR	Hypomethylated	0.000315342	0.0170818	-0.498493	-0.789253	-2.07757	10	cg17619566, cg14786132, cg27431150, cg01144086, cg08330349, cg25033715	-0.0102481	chr16	50715135	50716589
TNK2	Promoter-DMR	Hypomethylated	0.000314664	0.0170818	-0.498493	-0.504527	-1.9899	43	cg09745322, cg01930385, cg21259588, cg17640485, cg21191541, cg06746220, cg04848502, cg05064121, cg00798554, cg01962086, cg00913104, cg15854365, cg20368214, cg24511258, cg16229161, cg15065340, cg05802478, cg17724871, cg00651401, cg21008828	-0.00662724	chr3	195615577	195637250
ZNF135	Promoter-DMR	Hypermethylated	0.000317131	0.0171296	-0.498493	0.74086	2.09228	13	cg16638540, cg18430128, cg02473540, cg09907936, cg06454760, cg08701621, cg11007665, cg05181865, cg24343287, cg21643361	0.0255069	chr19	58569986	58571052
NEK10	Promoter-DMR	Hypermethylated	0.000318262	0.0171417	-0.498493	0.598631	2.04589	25	cg25559946, cg17918906, cg09642369, cg03995928, cg06099784, cg00133063, cg22905350, cg03776495, cg01056889, cg07677891, cg17310747, cg05145393, cg17147885, cg03128408, cg16471444	0.0134411	chr3	27258089	27412114
GOT1	Promoter-DMR	Hypomethylated	0.000320596	0.0171696	-0.498493	-0.745606	-2.09076	12	cg20539690, cg25683397, cg12145876, cg07526069, cg27070385, cg08564838, cg01158937, cg17149920	-0.0081331	chr10	101190311	101191565
MED10	Promoter-DMR	Hypomethylated	0.000320596	0.0171696	-0.498493	-0.745723	-2.09108	12	cg23969950, cg22918914, cg15039019, cg23188121, cg08711547, cg25142702, cg04341792, cg21512771, cg07730848	-0.0226453	chr5	6378597	6379266
CD6	Promoter-DMR	Hypomethylated	0.000323238	0.0172622	-0.498493	-0.775914	-2.10344	11	cg13014558, cg09902130, cg09767850, cg22224642, cg07380416, cg09153080, cg27284288, cg26427109, cg21939215	-0.0134931	chr11	60737979	60739183
DDB2	Promoter-DMR	Hypomethylated	0.000324549	0.0172706	-0.498493	-0.788878	-2.07658	10	cg12858746, cg04915425, cg19486271, cg01677148, cg22081008, cg04848972	-0.0343253	chr11	47235424	47236587
FAM126B	Promoter-DMR	Hypomethylated	0.000325223	0.0172706	-0.498493	-0.588902	-2.05518	25	cg06725479, cg04514983, cg19992857, cg15144697, cg11907102, cg17079352, cg19090468, cg02198983, cg26034150, cg18143488, cg25856530, cg23240565, cg23105726	-0.00906642	chr2	201917867	201937026
ABCA7	Promoter-DMR	Hypomethylated	0.000327247	0.0173294	-0.498493	-0.703163	-2.12436	15	cg07726048, cg14952605, cg05504606, cg05989429, cg26264438, cg21590311, cg10749413, cg17677653, cg06730721	-0.0128346	chr19	1039022	1041241
LCORL	Promoter-DMR	Hypomethylated	0.000334434	0.0173626	-0.498493	-0.745231	-2.0897	12	cg01669907, cg22510032, cg05762700, cg22315542, cg13792823, cg14568768, cg04541695, cg16659246	-0.015798	chr4	18023265	18024929
LGALS12	Promoter-DMR	Hypomethylated	0.00033614	0.0173626	-0.498493	-0.737823	-2.10286	13	cg13439241, cg05048927, cg19957411, cg07182357, cg11183156, cg08593031, cg27376024	-0.0138399	chr11	63272225	63275838
MAP3K6	Promoter-DMR	Hypomethylated	0.000334434	0.0173626	-0.498493	-0.74517	-2.08953	12	cg23299127, cg20651453, cg00481899, cg07551364, cg02107304, cg04523391, cg22501103	-0.0130213	chr1	27693187	27693942
NNT	Promoter-DMR	Hypomethylated	0.000333893	0.0173626	-0.498493	-0.630322	-2.13527	22	cg00452016, cg11843640, cg13102118, cg08358683, cg26317056, cg14580628, cg14635187, cg26233374, cg00584670, cg03902565, cg08052882, cg12656077, cg12626968, cg07848310, cg12253865, cg08420334	-0.00739619	chr5	43601948	43604149
SEP15	Promoter-DMR	Hypomethylated	0.000331956	0.0173626	-0.498493	-0.702383	-2.122	15	cg24402755, cg02840615, cg07798595, cg13784611, cg17455591, cg20485042, cg03504384, cg05000987, cg19976011, cg26610681, cg17600680, cg15584435, cg06832042	-0.00790751	chr1	87379771	87381194
SNORA76	Promoter-DMR	Hypomethylated	0.00033614	0.0173626	-0.498493	-0.738053	-2.10352	13	cg10245865, cg26529556, cg14510947, cg12977686, cg20850195, cg09783537, cg10297568, cg00614969, cg00380338, cg21085351, cg26504248	-0.00872388	chr17	62223225	62223604
TMEM232	Promoter-DMR	Hypomethylated	0.000333474	0.0173626	-0.498493	-0.720331	-2.10779	14	cg19526166, cg17248924, cg10597099, cg19398821, cg06429214, cg11641395, cg17946588, cg26583412, cg27037608, cg25259944, cg06414816	-0.0756911	chr5	110021415	110062837
UBE2N	Promoter-DMR	Hypomethylated	0.000331372	0.0173626	-0.498493	-0.738661	-2.10525	13	cg02386416, cg17824256, cg05909892, cg01861284, cg01529917, cg06286308	-0.00604411	chr12	93835698	93837247
WFDC1	Promoter-DMR	Hypomethylated	0.00033614	0.0173626	-0.498493	-0.737438	-2.10177	13	cg07141055, cg26689770, cg23865698, cg00556126, cg01264765, cg23043222, cg02219997, cg09904140	-0.0105296	chr16	84327245	84328719
AZI2	Promoter-DMR	Hypomethylated	0.000337364	0.0173784	-0.498493	-0.652595	-2.08545	19	cg11442247, cg07210784, cg24112208, cg11356290, cg27533482, cg23555032, cg11022985, cg24309256, cg07361858, cg15358103, cg06713199, cg16910340	-0.012377	chr3	28386748	28391118
LDHA	Promoter-DMR	Hypomethylated	0.000339261	0.0174286	-0.498493	-0.587674	-2.0509	25	cg07187103, cg11166108, cg03628148, cg24143594, cg03177631, cg13190306, cg09436562, cg01381301, cg10072091, cg22127027, cg20429911, cg01951279, cg22837499	-0.00347359	chr11	18414540	18418093
TMEM140	Promoter-DMR	Hypomethylated	0.000342795	0.0175624	-0.498493	-0.645077	-2.11053	20	cg07972322, cg17738733, cg09414827, cg13120814, cg11065438, cg06456031, cg10282627, cg10014112, cg08016257, cg05034242, cg12577010, cg02527158, cg19345898, cg17470213, cg27641628, cg21363348, cg10260887	-0.0116189	chr7	134832131	134848650
GXYLT2	Promoter-DMR	Hypomethylated	0.000344092	0.0175812	-0.498493	-0.911814	-1.85722	5	cg18482225, cg08426034, cg17946284, cg26143221	-0.0227567	chr3	72936145	72937052
PCOTH	Promoter-DMR	Hypomethylated	0.000352572	0.017966	-0.498493	-0.629774	-2.13341	22	cg02484345, cg24159934, cg03177059, cg00102591, cg16168705, cg07045199, cg02336218, cg16686654, cg26204328, cg03829318, cg24539295, cg27033716	-0.0119292	chr13	24462310	24465589
LNPEP	Promoter-DMR	Hypomethylated	0.000357242	0.018155	-0.498493	-0.629577	-2.13274	22	cg08175413, cg22755475, cg16746462, cg07248814, cg22196750, cg10932427, cg21465673, cg03574598, cg07528772, cg03603918, cg21099238, cg24611214, cg18920488, cg04499272, cg09593402, cg25467855, cg14624996	-0.0138102	chr5	96270297	96309629
LPP	Promoter-DMR	Hypermethylated	0.000359343	0.0182128	-0.498493	0.375715	1.72498	111	cg11555752, cg17317338, cg00819081, cg20203915, cg02579706, cg19528963, cg14932952, cg04952622, cg15381713, cg26234183, cg27106936, cg01622023, cg02904838, cg20893542, cg18727645, cg25080260, cg13092001, cg12297546, cg02524983, cg02521428, cg25984398, cg27524103, cg01678383, cg17585528, cg23493553, cg17125927, cg01683373, cg02711245, cg01341486, cg21427213, cg03548412, cg12120430, cg06070275, cg2…	0.0033904	chr3	187870621	188118309
PRR11	Promoter-DMR	Hypomethylated	0.000366436	0.0185226	-0.498493	-0.609903	-2.09807	24	cg12169852, cg09972077, cg20009499, cg20104110, cg05308928, cg17989037, cg06712410, cg11214846, cg17663700, cg12941374, cg19379959, cg27512082, cg09726208, cg16764909, cg16861410	-0.0136166	chr17	57231726	57245216
LHX8	Promoter-DMR	Hypomethylated	0.000371164	0.0185852	-0.498493	-0.609299	-2.09599	24	cg01259156, cg01622379, cg26688527, cg01971160, cg27544731, cg25289697, cg10714415, cg00419321, cg08587354, cg09222749, cg20594809, cg01005080, cg10249828, cg01185626	-0.0223038	chr1	75592950	75601336
OSTC	Promoter-DMR	Hypomethylated	0.000369086	0.0185852	-0.498493	-0.773805	-2.09772	11	cg26403975, cg15460239, cg19096701, cg16411191, cg07223164, cg15184315, cg08852033	-0.0132622	chr4	109570387	109571876
PDE1B	Promoter-DMR	Hypomethylated	0.000371164	0.0185852	-0.498493	-0.609389	-2.0963	24	cg01961252, cg00433224, cg07681579, cg04967752, cg08935389, cg18234452, cg12313702, cg00660843, cg12783132, cg26351054, cg08816590, cg13565157, cg15927682	-0.0118121	chr12	54942782	54957120
RASSF8-AS1	Promoter-DMR	Hypomethylated	0.000371606	0.0185852	-0.498493	-0.816525	-1.98961	8	cg13826089, cg05459733, cg24083471, cg11707580, cg23878763, cg24907862	-0.01925	chr12	26111041	26112918
ASB3	Promoter-DMR	Hypomethylated	0.000373246	0.018618	-0.498493	-0.501299	-1.95084	41	cg10960675, cg03322619, cg03289130, cg14338893, cg14669921, cg06382698, cg00063567, cg20426524, cg04695838, cg09506183, cg21190381, cg17370714, cg00140842, cg26224369, cg13467814, cg23268914, cg14150199, cg12415590	-0.00366664	chr2	53992680	54015318
SARNP	Promoter-DMR	Hypomethylated	0.000376696	0.0186915	-0.498493	-0.654636	-2.04455	17	cg18710288, cg22225546, cg03260790, cg23184344, cg06990019, cg22575599, cg10841343, cg16660717, cg20260663, cg20959240, cg08799692, cg04346539	-0.00922747	chr12	56211520	56212550
ST18	Promoter-DMR	Hypermethylated	0.000376154	0.0186915	-0.498493	0.497201	1.96886	48	cg18021927, cg24555763, cg26946617, cg18061579, cg05421097, cg03693069, cg00160302, cg19327971, cg03198778, cg10415442, cg14965368, cg27649037, cg14785750, cg19534919, cg10750742, cg08989195, cg12718579, cg09632537, cg10069691, cg17369510, cg09947155, cg10470123	0.00652493	chr8	53131255	53323692
UNKL	Promoter-DMR	Hypermethylated	0.000385821	0.0190442	-0.498493	0.547434	2.00577	34	cg06323857, cg14850784, cg01682111, cg03556015, cg16490191, cg05541542, cg05317498, cg11911951, cg04347554, cg05024143, cg09183146, cg01611548, cg00454305, cg20482234, cg11856234	0.0162039	chr16	1420041	1465457
ZNF398	Promoter-DMR	Hypomethylated	0.000385625	0.0190442	-0.498493	-0.502058	-1.93966	39	cg21053365, cg10240382, cg16417803, cg12492322, cg16845778, cg25841675, cg05046597, cg02571070, cg12479418, cg05636131, cg02691647, cg13359301, cg02826948, ch,7,3114411F, cg23893802, cg00035389, cg08752303, cg25386534, cg12936376, cg22102865, cg03980205	-0.00660595	chr7	148822673	148859697
ARHGAP11B	Promoter-DMR	Hypomethylated	0.000392011	0.0191498	-0.498493	-0.773059	-2.0957	11	cg11466962, cg16078685, cg02592596, cg06833142, cg24941343, cg25535838, cg04422277, cg01125329	-0.0231484	chr15	30917918	30919020
CCRL2	Promoter-DMR	Hypomethylated	0.000390734	0.0191498	-0.498493	-0.654157	-2.04305	17	cg10952220, cg25358853, cg19850333, cg18599081, cg12579212, cg05670596, cg19958586, cg08679238, cg23350385, cg14754581, cg24898667, cg03477080, cg01506627	-0.0164617	chr3	46447254	46449313
FBXO8	Promoter-DMR	Hypomethylated	0.000391709	0.0191498	-0.498493	-0.565782	-2.03344	28	cg01993685, cg08543721, cg03310003, cg07546239, cg25248018, cg20535044, cg24218194, cg11517936, cg17396620, cg25212638, cg04079306, cg27253580, cg07640645, cg11459581, cg04236901, cg24930774, cg04533699	-0.00612597	chr4	175204127	175206877
KATNB1	Promoter-DMR	Hypomethylated	0.000392011	0.0191498	-0.498493	-0.692936	-2.13588	16	cg27180286, cg05404586, cg03992022, cg17011650, cg03029127, cg15153383, cg03660158, cg02164462, cg07821328, cg18002185, cg00816177	-0.012753	chr16	57768292	57770913
GUCY2E	Promoter-DMR	Hypomethylated	0.000396595	0.0193238	-0.498493	-0.77199	-2.0928	11	cg10141801, cg25254573, cg00718791, cg01748572, cg00599559, cg05340865, cg01707966, cg14039909, cg13340272, cg18469811, cg02814523	-0.0208912	chr11	76432847	76433300
POLQ	Promoter-DMR	Hypomethylated	0.000397875	0.0193363	-0.498493	-0.699535	-2.1134	15	cg17058565, cg02083999, cg26469503, cg05990556, cg20427955, cg19524774, cg12374511, cg12585158, cg21097199, cg01352503, cg06267626, cg22279341, cg21994086	-0.0181109	chr3	121264693	121265758
ALOX12	Promoter-DMR	Hypermethylated	0.000408079	0.0194448	-0.498493	0.689119	2.03013	15	cg12908125, cg05215748, cg19536664, cg05215272, cg05284666, cg13168555, cg21237687, cg03407747, cg15422419, cg03760483, cg03762994, cg14375499, cg09737314, cg03404566, cg12262378	0.0543984	chr17	6898315	6899522
FKBP14	Promoter-DMR	Hypomethylated	0.00040342	0.0194448	-0.498493	-0.645529	-2.06287	19	cg18627480, cg23708842, cg14847432, cg14688751, cg16553090, cg06700964, cg11802692, cg16743785, cg02350474, cg24550696, cg18851071, cg18898185	-0.0097457	chr7	30066194	30067872
MIR1180	Promoter-DMR	Hypermethylated	0.000409364	0.0194448	-0.498493	0.795629	1.98339	9	cg20272287, cg04864152, cg26619894, cg24553547, cg19157647, cg07733567	0.0100365	chr17	19247897	19249164
OR6K2	Promoter-DMR	Hypermethylated	0.000402116	0.0194448	-0.498493	0.844356	1.93392	7	cg18453528, cg04237529, cg03002968	0.0105645	chr1	158670124	158671873
OTUD6B	Promoter-DMR	Hypomethylated	0.000407658	0.0194448	-0.498493	-0.73404	-2.09208	13	cg15448144, cg18215955, cg06670766, cg17452574, cg23696480, cg03347985, cg18888595, cg22005935, cg04458139	-0.0103035	chr8	92081793	92088904
RGL2	Promoter-DMR	Hypomethylated	0.000407417	0.0194448	-0.498493	-0.464162	-1.89405	51	cg00478442, cg22966895, cg27213157, cg09359480, cg14039343, cg02990567, cg06107116, cg27635422, cg27338957, cg26693760, cg25940949, cg03637976, cg06118626, cg05003685, cg01606310, cg08312215, cg15929078, cg08791234, cg00900589	-0.00713613	chr6	33266391	33268615
SPTBN4	Promoter-DMR	Hypomethylated	0.000405952	0.0194448	-0.498493	-0.548559	-1.97573	29	cg05260811, cg19685976, cg00301172, cg17795486, cg18117297, cg06299037, cg00019377, cg26920327, cg13715758, cg01331274, cg05878849, cg01334632, cg10724442	-0.00435308	chr19	40971639	41037912
VKORC1	Promoter-DMR	Hypomethylated	0.000405445	0.0194448	-0.498493	-0.716234	-2.0958	14	cg08421448, cg16508168, cg19254463, cg22062239, cg01305745, cg09155044, cg09818930, cg25047102	-0.0139236	chr16	31105982	31107370
WRAP53	Promoter-DMR	Hypomethylated	0.000408903	0.0194448	-0.498493	-0.528905	-1.98019	33	cg06969407, cg06587969, cg26587697, cg21050342, cg26867494, cg18311066, cg25896754, cg23846713, cg02842899, cg08119584, cg22175811, cg00566179	-0.00188047	chr17	7588378	7591989
S1PR1	Promoter-DMR	Hypomethylated	0.000411148	0.0194806	-0.498493	-0.620522	-2.12096	23	cg18323466, cg25700611, cg04156369, cg18757941, cg10020333, cg19353409, cg05338680, cg19529579, cg05160678, cg02628801, cg04701420, cg07400091, cg17859448, cg16634914, cg21385047, cg20166532, cg19038540, cg02353844	-0.0179029	chr1	101701364	101704504
RBBP5	Promoter-DMR	Hypomethylated	0.000415514	0.0196382	-0.498493	-0.800946	-2.03756	9	cg00960017, cg07972983, cg02189925, cg21214746, cg05290904, cg26795850, cg07601985, cg03143531	-0.020767	chr1	205091232	205091715
ASB14	Promoter-DMR	Hypermethylated	0.000424998	0.0198214	-0.498493	0.730806	2.06388	13	cg12850990, cg26076204, cg01976034, cg17868772, cg05504309, cg17430535, cg24238858, cg24992233, cg07496902	0.0187765	chr3	57312678	57327936
DYNC2H1	Promoter-DMR	Hypomethylated	0.00042673	0.0198214	-0.498493	-0.73222	-2.08689	13	cg26680922, cg16627319, cg20942200, cg19974599, cg13009489, cg01870246, cg08599717, cg11752440, cg18037997, cg04447234	-0.010493	chr11	102979407	102980466
FGF10	Promoter-DMR	Hypomethylated	0.000424638	0.0198214	-0.498493	-0.714642	-2.09114	14	cg10412719, cg16384588, cg22574802, cg00167491, cg25103492, cg16536718, cg14654926, cg20387341	-0.016101	chr5	44388487	44390215
GPATCH4	Promoter-DMR	Hypomethylated	0.000424638	0.0198214	-0.498493	-0.714845	-2.09174	14	cg04127455, cg24356799, cg11192022, cg00383209, cg08211040, cg06957169, cg14277848, cg14611278, cg21525449, cg06611720	-0.0135498	chr1	156569655	156572731
HS2ST1	Promoter-DMR	Hypomethylated	0.00042673	0.0198214	-0.498493	-0.732223	-2.0869	13	cg05125558, cg24402755, cg02840615, cg07798595, cg17455591, cg03504384, cg05000987, cg19976011, cg26610681, cg17600680	-0.0128234	chr1	87379320	87380779
TBC1D10C	Promoter-DMR	Hypomethylated	0.000425234	0.0198214	-0.498493	-0.799653	-2.03427	9	cg16260696, cg00220455, cg05429445, cg01789162, cg10402417, cg11600161, cg10883455, cg20826709	-0.035566	chr11	67169884	67171585
TMEM111	Promoter-DMR	Hypomethylated	0.000425234	0.0198214	-0.498493	-0.799605	-2.03415	9	cg00985104, cg17445266, cg08114293, cg25441231, cg21666889, cg17060249, cg24633833, cg01636541	-0.00976197	chr3	10028380	10029261
COPB1	Promoter-DMR	Hypomethylated	0.000429436	0.01988	-0.498493	-0.713918	-2.08902	14	cg14215748, cg13849196, cg00704909, cg00248638, cg02869547, cg21662326, cg03862781, cg16535062, cg11936425, cg23984059, cg12613956, cg08969450	-0.0163593	chr11	14521079	14522617
TIA1	Promoter-DMR	Hypomethylated	0.000430094	0.01988	-0.498493	-0.799097	-2.03286	9	cg24074685, cg23081331, cg06215035, cg14106298, cg26295204, cg09658342, cg08401990, cg22948335	-0.0139974	chr2	70475633	70476188
GRAMD4	Promoter-DMR	Hypermethylated	0.000439192	0.0202018	-0.498493	0.76807	1.97142	10	cg22786631, cg04955856, cg16617543, cg04873169, cg21811450, cg25390635, cg21942351	0.015534	chr22	47021746	47022654
NUBP2	Promoter-DMR	Hypomethylated	0.000439188	0.0202018	-0.498493	-0.563066	-2.02368	28	cg24062767, cg08465118, cg15948509, cg03700218, cg06391926, cg26627898, cg02571725, cg26800462, cg16890752, cg09085417, cg02940466	-0.00317672	chr16	1831468	1834686
ATP2B4	Promoter-DMR	Hypomethylated	0.000446425	0.0203857	-0.498493	-0.493121	-1.94921	44	cg24433722, cg12297711, cg11339840, cg17589633, cg22367549, cg20312390, cg10017641, cg02563479, cg25555305, cg06286642, cg06637618, cg19087104, cg19791253, cg21397588, cg03161476, cg26253438, cg02457623, cg05406609, cg27173151, cg15732851, cg27557579, cg00099350, cg08742879, cg22226839	-0.00746576	chr1	203595048	203652079
FAM32A	Promoter-DMR	Hypomethylated	0.000445801	0.0203857	-0.498493	-0.731498	-2.08484	13	cg17592812, cg24021652, cg12913073, cg14794065, cg23919568, cg25346583, cg20437495, cg09688897, cg13660670, cg16843862	-0.0073477	chr19	16294776	16296304
MAP4K2	Promoter-DMR	Hypermethylated	0.000444305	0.0203857	-0.498493	0.841973	1.92846	7	cg11500390, cg15261085, cg10821722, cg18674456	0.0231749	chr11	64570837	64572185
COPS5	Promoter-DMR	Hypomethylated	0.000456199	0.0207818	-0.498493	-0.688697	-2.12281	16	cg01921813, cg06680383, cg24549224, cg03535933, cg07896832, cg10487318, cg05230553, cg15754109, cg10073129, cg24823832, cg19439666, cg21129701, cg13187734	-0.0146776	chr8	67974213	67976042
ZBP1	Promoter-DMR	Hypomethylated	0.000458049	0.0208159	-0.498493	-0.780028	-2.05328	10	cg24380059, cg11993583, cg11460314, cg22772698, cg07912689, cg00592995, cg17306740	-0.0251171	chr20	56195434	56196771
ZBTB20	Promoter-DMR	Hypermethylated	0.000459463	0.0208301	-0.498493	0.363421	1.70272	126	cg06671146, cg26042546, cg22312534, cg26247345, cg00570881, cg00616441, cg20387392, cg06225294, cg15074728, cg06409756, cg05522408, cg24146776, cg07165288, cg05785919, cg22695318, cg04809093, cg00097432, cg18537923, cg08359717, cg02331784, cg12907305, cg02564299, cg22612330, cg04008445, cg08996334, cg19717061, cg04564000, cg25364469, cg21126403, cg22648168, cg26870074, cg25329538, cg16381315, cg1…	0.00599344	chr3	114070740	114867274
LRP1	Promoter-DMR	Hypomethylated	0.000465368	0.0210473	-0.498493	-0.688112	-2.12101	16	cg02131399, cg06160973, cg06531661, cg03862226, cg05531258, cg04109278, cg23731687, cg14799114, cg23981730, cg14398899	-0.00415245	chr12	57521080	57522813
RASAL3	Promoter-DMR	Hypomethylated	0.000471364	0.0212676	-0.498493	-0.811366	-1.97704	8	cg05504085, cg01524501, cg13862920, cg06093185, cg18467189, cg00719626, cg15958063	-0.0207072	chr19	15575197	15575755
ARHGAP18	Promoter-DMR	Hypomethylated	0.000474583	0.0213112	-0.498493	-0.769054	-2.08484	11	cg14234442, cg08633085, cg13850234, cg18753864, cg22882090, cg18458942, cg00585538, cg13438236	-0.025445	chr6	130031307	130031909
BMI1	Promoter-DMR	Hypomethylated	0.000473986	0.0213112	-0.498493	-0.622952	-2.1103	22	cg23754392, cg08903089, cg09610735, cg00836755, cg13984351, cg04611179, cg04657605, cg05670510, cg10763374, cg26511108, cg13379871, cg19225068	-0.00568137	chr10	22608674	22614933
C3orf58	Promoter-DMR	Hypomethylated	0.000480913	0.0214547	-0.498493	-0.56808	-2.01794	27	cg01302019, cg03327615, cg06585982, cg05063096, cg02062842, cg01390591, cg00826921, cg25722274, cg15907310, cg13442408, cg19628164, cg02470738	-0.00653678	chr3	143689584	143692356
CA11	Promoter-DMR	Hypomethylated	0.000483551	0.0214547	-0.498493	-0.795894	-2.02471	9	cg27083414, cg24677780, cg19297234, cg21126163, cg03038816, cg09583058, cg07443954	-0.00849546	chr19	49149055	49150388
GPR44	Promoter-DMR	Hypomethylated	0.000483551	0.0214547	-0.498493	-0.795912	-2.02475	9	cg19254163, cg03238359, cg13077745, cg02965078, cg13109410, cg19138538	-0.0330724	chr11	60621714	60624162
LDB1	Promoter-DMR	Hypomethylated	0.000480913	0.0214547	-0.498493	-0.567959	-2.01751	27	cg04554652, cg19380250, cg27579745, cg07130508, cg00547480, cg10289976, cg24533690, cg05167392, cg27507545, cg11849692	-0.0057616	chr10	103874309	103881068
LGALS2	Promoter-DMR	Hypomethylated	0.000483551	0.0214547	-0.498493	-0.796077	-2.02517	9	cg04969406, cg03835292, cg01646784, cg19360907, cg14711067, cg23835646	-0.0311533	chr22	37975941	37977445
UBA7	Promoter-DMR	Hypomethylated	0.000484589	0.0214547	-0.498493	-0.874101	-1.92084	6	cg24309076, cg16600370, cg13597564, cg09874127, cg16970828, cg19381811	-0.0321478	chr3	49851353	49852549
CPOX	Promoter-DMR	Hypomethylated	0.000487014	0.0215117	-0.498493	-0.710914	-2.08024	14	cg10752508, cg02605805, cg10085873, cg09225691, cg03483464, cg24998020, cg01132975	-0.00833658	chr3	98311910	98313516
C17orf62	Promoter-DMR	Hypomethylated	0.000489414	0.0215673	-0.477271	-0.662699	-2.09555	18	cg00021895, cg09419005, cg27381584, cg16533606, cg08040471, cg15296105, cg00602891, cg27215100, cg03828522, cg26077228	-0.0148466	chr17	80407379	80409982
RFFL	Promoter-DMR	Hypomethylated	0.000492758	0.0216641	-0.477271	-0.621249	-2.10453	22	cg16662477, cg16291021, cg21870038, cg05032848, cg17036418, cg13672743, cg18710162, cg01292980, cg14050053, cg27089703	-0.0117231	chr17	33359261	33417113
ALOXE3	Promoter-DMR	Hypomethylated	0.000495609	0.0217328	-0.477271	-0.610618	-2.03213	21	cg11124930, cg00184893, cg22944476, cg10392768, cg09002769, cg25365794, cg14946105, cg14880497, cg12210770, cg01762263, cg22975147, cg12731137, cg12654743, cg21186810, cg11007542, cg06841486, cg09622941	-0.0112614	chr17	8021572	8023707
HSPH1	Promoter-DMR	Hypomethylated	0.000498917	0.0217328	-0.477271	-0.634833	-2.07701	20	cg07705315, cg04351553, cg19890264, cg01707298, cg04459413, cg06901392, cg13792460, cg02093352, cg10362742, cg12292402, cg03373442, cg16666935, cg02394989	-0.0102536	chr13	31735875	31737685
LYSMD1	Promoter-DMR	Hypomethylated	0.000496847	0.0217328	-0.477271	-0.69477	-2.099	15	cg15827295, cg01281797, cg04609711, cg26797661, cg04981152, cg06850548, cg04393837, cg11205312, cg07235071, cg13134535	-0.0107714	chr1	151137619	151139877
SLC25A22	Promoter-DMR	Hypomethylated	0.00049788	0.0217328	-0.477271	-0.639993	-2.04518	19	cg13168288, cg03879052, cg14346561, cg27031283, cg02973416, cg13749939, cg10970251, cg07242464	-0.0112693	chr11	795157	799515
ARL11	Promoter-DMR	Hypomethylated	0.000503038	0.0218118	-0.477271	-0.794117	-2.02019	9	cg11765205, cg01425731, cg11827082, cg04638679, cg20645939	-0.0112047	chr13	50201420	50203829
PPP1R11	Promoter-DMR	Hypomethylated	0.000502143	0.0218118	-0.477271	-0.621011	-2.10373	22	cg05057014, cg26817121, cg25012029, cg04802801, cg23056979, cg14734506, cg09427030, cg08878352, cg03276956, cg03869743, cg00526791, cg25991756, cg23427182, cg13843531, cg11583863, cg07021538, cg26188072	-0.0102226	chr6	30033694	30035241
ZRANB2	Promoter-DMR	Hypomethylated	0.000511443	0.0221255	-0.477271	-0.767373	-2.08029	11	cg12312700, cg06567342, cg11920312, cg01946442, cg06418412, cg22695700, cg23982229	-0.0190089	chr1	71546685	71548283
BRINP3	Promoter-DMR	Hypomethylated	0.000513518	0.0221645	-0.477271	-0.776689	-2.04449	10	cg27635797, cg19885684, cg10006933, cg23563684, cg15050627, cg12037100, cg05777089, cg20710502	-0.0354789	chr1	190443895	190448105
IL36B	Promoter-DMR	Hypermethylated	0.000514872	0.0221723	-0.477271	0.880608	1.92771	6	cg23919611, cg17856763, cg12516036, cg15376146, cg05216052	0.0286089	chr2	113791829	113811325
BTD	Promoter-DMR	Hypomethylated	0.000521456	0.0224048	-0.477271	-0.513044	-1.96937	37	cg26749251, cg17052781, cg27199023, cg17998013, cg05586242, cg23912721, cg18348936, cg01476129, cg25124046, cg06138647, cg03318121, cg09892917, cg22109560, cg07284707, cg18451940	-0.00709549	chr3	15641664	15675929
C1orf228	Promoter-DMR	Hypomethylated	0.000527426	0.0224408	-0.477271	-0.632118	-2.06813	20	cg03044096, cg03385270, cg02954359, cg05854107, cg02890926, cg06277031, cg08522734, cg12074084, cg26816438	-0.0128266	chr1	45139524	45155097
LPIN1	Promoter-DMR	Hypomethylated	0.000527489	0.0224408	-0.477271	-0.530117	-2.00177	35	cg11466832, cg08282507, cg15880151, cg17211562, cg26509462, cg03273698, cg16341466, cg03780430, cg15978565, cg04638127, cg14901850, cg16440638, cg12031741, cg24624819	-0.0105313	chr2	11816322	11905397
PHF21A	Promoter-DMR	Hypomethylated	0.000527426	0.0224408	-0.477271	-0.631826	-2.06717	20	cg02163039, cg19843411, cg13319197, cg11561371, cg07702255, cg25441591, cg18362489, cg02965699, cg16480966, cg18816170, cg10403260, cg06887159, cg12523815, cg10739684	-0.00818489	chr11	46113789	46143993
TBC1D22A	Promoter-DMR	Hypomethylated	0.000528228	0.0224408	-0.477271	-0.529799	-1.96908	32	cg15100262, cg03203801, cg25916883, cg00868428, cg16053386, cg17150328, cg08161306, cg15596311, cg05650397, cg03061223, cg19578790, cg08861896, cg22688098, cg21143561, cg18474859, cg02781602, cg11289039, cg25164226, cg07869308, cg05914267	-0.0121749	chr22	47157914	47184500
TMEM167A	Promoter-DMR	Hypomethylated	0.000525588	0.0224408	-0.477271	-0.708363	-2.07277	14	cg08769852, cg17598732, cg25112586, cg16555806, cg22507960, cg06826808, cg25243721, cg07987252, cg23220475	-0.0146422	chr5	82373154	82373944
EDN1	Promoter-DMR	Hypomethylated	0.000532023	0.0224506	-0.477271	-0.77517	-2.04049	10	cg08751499, cg24244437, cg14244360, cg15194212, cg07714708, cg16537245, cg11585301	-0.0160692	chr6	12289897	12290779
FSTL5	Promoter-DMR	Hypomethylated	0.000531393	0.0224506	-0.477271	-0.648916	-2.02668	17	cg01734786, cg00291351, cg18695917, cg25482105, cg01574644, cg26883282, cg03767310, cg10271794, cg13808714, cg14650167, cg22161476, cg18424393	-0.00943186	chr4	163033310	163085697
HGC6.3	Promoter-DMR	Hypermethylated	0.000530714	0.0224506	-0.477271	0.68156	2.00786	15	cg24577417, cg05647906, cg08072171, cg24072093, cg06706024, cg21991616, cg13436451, cg20807417, cg09145900, cg06276084	0.010363	chr6	168376777	168379113
BST2	Promoter-DMR	Hypomethylated	0.000539088	0.0226477	-0.477271	-0.766304	-2.07739	11	cg01329005, cg12090003, cg16363586, cg01254505, cg09993699, cg22337964, cg07362849, cg18174005	-0.0164728	chr19	17516282	17517762
MS4A13	Promoter-DMR	Hypermethylated	0.00053893	0.0226477	-0.477271	0.692239	2.01764	14	cg05584078, cg16422547, cg04803316, cg25321462, cg16894306, cg06386210, cg16189263, cg17988546, cg15245184	0.0118793	chr11	60281658	60284021
EXTL2	Promoter-DMR	Hypomethylated	0.000546432	0.0229053	-0.477271	-0.63052	-2.0629	20	cg00063077, cg09874052, cg15686842, cg16556008, cg11748666, cg06966277, cg18924100, cg16449184, cg01160628, cg07739803, cg02287630, cg16012007	-0.00419837	chr1	101358409	101361842
TLR10	Promoter-DMR	Hypomethylated	0.000556643	0.0232668	-0.477271	-0.844665	-1.97819	7	cg06935464, cg27553217, cg19398783, cg25840354	-0.0140082	chr4	38784158	38785729
ZSWIM1	Promoter-DMR	Hypomethylated	0.000557518	0.0232668	-0.477271	-0.765086	-2.07409	11	cg09781054, cg08179771, cg18755855, cg23610053, cg25326283, cg25887850, cg25630211, cg03710119, cg06439777, cg14335121, cg23271318	-0.014495	chr20	44508832	44510001
GPSM3	Promoter-DMR	Hypomethylated	0.00056134	0.0233747	-0.477271	-0.460073	-1.8863	52	cg26301953, cg09246347, cg01912006, cg04746303, cg19527801, cg12401918, cg18176689, cg10430123, cg03547446, cg16513215, cg21268163, cg10819756, cg02238556, cg18689504, cg10067458, cg00595163, cg26791659, cg06016354, cg02449678, cg24642916, cg23594164, cg19154695, cg19365884, cg11753286, cg25400948, cg25050372	-0.00515649	chr6	32160455	32164723
DCLRE1A	Promoter-DMR	Hypomethylated	0.000565437	0.0233908	-0.477271	-0.597432	-2.05517	24	cg07568716, cg03727700, cg23717290, cg24785314, cg00708902, cg05413550, cg09725550, cg01068136, cg02946754, cg25419628, cg11015680, cg15196047, cg25309233, cg23404562, cg11287903, cg05645360, cg01604073	-0.000782101	chr10	115612802	115615082
N4BP2L2	Promoter-DMR	Hypomethylated	0.000565437	0.0233908	-0.477271	-0.628996	-2.05791	20	cg21921456, cg11630632, cg22534336, cg09464509, cg03341991, cg15779381, cg05165976, cg05044851, cg14077106, cg04177549, cg12542281	-0.0148749	chr13	33110089	33114005
TMEM69	Promoter-DMR	Hypomethylated	0.000564162	0.0233908	-0.477271	-0.707405	-2.06997	14	cg12032191, cg19017360, cg25198716, cg06932756, cg00765921, cg17593169, cg19624765, cg04219447	-0.00823563	chr1	46152434	46154277
VAMP4	Promoter-DMR	Hypomethylated	0.000570189	0.0235358	-0.477271	-0.731184	-2.05032	12	cg21444639, cg17922112, cg01653110, cg10635212, cg25754252, cg07282550, cg17048213, cg09797599	-0.00977747	chr1	171710305	171712550
C16orf54	Promoter-DMR	Hypomethylated	0.000578284	0.0236092	-0.477271	-0.772859	-2.03441	10	cg23093496, cg26285698, cg13241457, cg02319067, cg03750478, cg09638208, cg09897970, cg15853475	-0.0179556	chr16	29757318	29758360
GPN3	Promoter-DMR	Hypomethylated	0.000577228	0.0236092	-0.477271	-0.618943	-2.09672	22	cg00374177, cg19020694, cg04987654, cg17130273, cg05835802, cg21950493, cg15991862, cg17036785, cg17552452, cg19022629, cg24588599, cg09019355, cg15225662, cg23704689	-0.00357223	chr12	110905994	110907609
PSD4	Promoter-DMR	Hypomethylated	0.00057946	0.0236092	-0.477271	-0.73092	-2.04958	12	cg26668608, cg09366118, cg08963753, cg12709832, cg15167367, cg13273136, cg25962840, cg00302479	-0.0237888	chr2	113930330	113934256
SIN3A	Promoter-DMR	Hypomethylated	0.000576455	0.0236092	-0.477271	-0.49866	-1.95505	42	cg22059910, cg02331594, cg07544511, cg15851274, cg04646113, cg17092862, cg01664094, cg09337653, cg12365396, cg21056542, cg08260941, cg23845945, cg10483776, cg07224454, cg07907534, cg27523423, cg15822087	-0.0026103	chr15	75724380	75748679
TRA2B	Promoter-DMR	Hypomethylated	0.000575948	0.0236092	-0.477271	-0.680903	-2.09879	16	cg25756129, cg04650961, cg02358676, cg11341144, cg05197514, cg26398158, cg04064840, cg15746415, cg13263489, cg15796240	-0.0157413	chr3	185646946	185657066
ZNF236	Promoter-DMR	Hypermethylated	0.000575516	0.0236092	-0.477271	0.787842	1.96397	9	cg22442168, cg26045043, cg15059932, cg20234007, cg06398181	0.0121428	chr18	74533858	74536226
ASCL4	Promoter-DMR	Hypermethylated	0.000585364	0.0236555	-0.477271	0.723593	2.04351	13	cg12314350, cg24856726, cg01295392, cg13721169, cg20443254, cg23699926	0.0289548	chr12	108167448	108170183
C16orf80	Promoter-DMR	Hypomethylated	0.000588731	0.0236555	-0.477271	-0.730604	-2.04869	12	cg06478814, cg04653012, cg27053636, cg18633178, cg27139117, cg03015610, cg06199468, cg09866208	-0.00883353	chr16	58163123	58163814
CEP120	Promoter-DMR	Hypomethylated	0.000587823	0.0236555	-0.477271	-0.644929	-2.01423	17	cg07849972, cg24838977, cg06296613, cg02506227, cg06290530, cg27033705, cg13605172, cg16596896, cg22036008	-0.0053067	chr5	122755812	122760524
FOXD1	Promoter-DMR	Hypomethylated	0.000585163	0.0236555	-0.477271	-0.764512	-2.07253	11	cg03844592, cg05622764, cg14772766, cg13958614, cg23454038, cg19118212	-0.0161814	chr5	72742787	72745252
KLHL6	Promoter-DMR	Hypomethylated	0.00058648	0.0236555	-0.477271	-0.803733	-1.95844	8	cg09606470, cg20425130, cg14191161, cg04385966, cg02844611	-0.00868787	chr3	183273245	183274235
SRGAP3	Promoter-DMR	Hypomethylated	0.000585163	0.0236555	-0.477271	-0.679935	-2.0958	16	cg03162101, cg03438515, cg23081397, cg13188385, cg21517591, cg22580937, cg02087454, cg10368769, cg06234300, cg20028158, cg16801535	-0.0149777	chr3	9290733	9292802
UNK	Promoter-DMR	Hypomethylated	0.000589355	0.0236555	-0.477271	-0.723481	-2.06199	13	cg19302996, cg04782064, cg22731393, cg25355213, cg08536977, cg20184405, cg13182713, cg26199443, cg26332052, cg08301181	-0.0188169	chr17	73780035	73780810
ARHGEF7	Promoter-DMR	Hypomethylated	0.000597819	0.0239076	-0.477271	-0.427073	-1.81597	63	cg15011899, cg00557354, cg16427670, cg03461298, cg27485596, cg15148093, cg02853801, cg12598163, cg23521294, cg03907572, cg03844381, cg03925425, cg17338252, cg09129334, cg23213770, cg25759064, cg04636221, cg03680950, cg26794160, cg09655766, cg25398061, cg10895844, cg14831677, cg12369078, cg26236214	-0.00849495	chr13	111766257	111869129
CFLAR	Promoter-DMR	Hypomethylated	0.000599429	0.0239076	-0.477271	-0.432411	-1.84109	61	cg09529733, cg16952751, cg17554862, cg13068048, cg15922088, cg26166004, cg01589384, cg18713147, cg00008103, cg12163952, cg25051278, cg13311930, cg02829456, cg08322528, cg25567938, cg23457862, cg04843710, cg08409074, cg03974286, cg17777683, cg18917099, cg24845267, cg13925895, cg06885857, cg11887164, cg10661464, cg05829718, cg02578106, cg25407140, cg21012647, cg17802847, cg08955754, cg12944530, cg1…	-0.00386898	chr2	201979988	202010386
UFM1	Promoter-DMR	Hypomethylated	0.000598937	0.0239076	-0.477271	-0.723264	-2.06137	13	cg16863212, cg21721865, cg13452070, cg23156934, cg07350703, cg14439324, cg18352063, cg15004706, cg11149688, cg05219489, cg08983960	-0.00958512	chr13	38923313	38924227
ZNF254	Promoter-DMR	Hypomethylated	0.000600945	0.0239176	-0.477271	-0.690688	-2.08667	15	cg11776923, cg02814283, cg09777776, cg11727851, cg02286642, cg19092300, cg10471192	-0.013064	chr19	24215396	24270073
H2AFY	Promoter-DMR	Hypomethylated	0.000605974	0.0239664	-0.477271	-0.555019	-1.99476	28	cg26585119, cg13624320, cg09089653, cg08158049, cg13021507, cg26902279, cg01550148, cg00650680, cg15613420, cg26807448, cg14242292, cg00922025, cg18394340, cg20973207, cg06563689, cg24628744, cg01133662, cg21952646, cg01466741	-0.0109899	chr5	134724826	134736598
KLRD1	Promoter-DMR	Hypermethylated	0.000604586	0.0239664	-0.477271	0.796593	1.91877	8	cg01940139, cg15241779, cg00059699, cg13597230, cg21474838, cg09261289	0.0139405	chr12	10455788	10460639
TMEM59	Promoter-DMR	Hypomethylated	0.000604709	0.0239664	-0.477271	-0.56329	-2.00093	27	cg15309223, cg04863508, cg08383942, cg24718838, cg08545398, cg10062150, cg13749777, cg22900813, cg10362426, cg01182697, cg04179151, cg20793071, cg13669156, cg19088859, cg20511056, cg27428660	-0.00621558	chr1	54511385	54520450
AFF1	Promoter-DMR	Hypomethylated	0.000615754	0.0240437	-0.477271	-0.506374	-1.97358	40	cg23092072, cg07889938, cg03492184, cg16020955, cg07228752, cg03079208, cg01663057, cg26392439, cg24551420, cg16976191, cg26245086, cg17586321, cg16080746, cg19240703, cg20250922, cg02092882, cg17279557, cg19170233, cg19533294, cg16090392, cg21687216, cg09987789, cg18880005, cg07630238, cg07781988, cg27012446, cg27185138, cg14049615, cg15148757	-0.00470696	chr4	87855377	87928530
ATF6	Promoter-DMR	Hypomethylated	0.000618103	0.0240437	-0.477271	-0.722074	-2.05798	13	cg09175582, cg26591879, cg10309957, cg07804963, cg22608657, cg07924819, cg03447165, cg15771049, cg01096422, cg00365593, cg15994321	-0.0229316	chr1	161735124	161736200
CDH13	Promoter-DMR	Hypomethylated	0.000615517	0.0240437	-0.477271	-0.399245	-1.78336	79	cg00423443, cg13453162, cg23376070, cg24402559, cg09825093, cg26426403, cg00627447, cg17470549, cg13069413, cg24422530, cg25671785, cg15952457, cg22470248, cg27517185, cg13419681, cg01396387, cg12061329, cg03048087, cg05949171, cg25699925, cg08497530, cg21843225, cg03576224, cg03648523, cg01301138, cg01880569, cg00321927	-0.011648	chr16	82659471	83372659
DCLRE1B	Promoter-DMR	Hypomethylated	0.000610409	0.0240437	-0.477271	-0.688966	-2.08147	15	cg22159133, cg13794739, cg16599770, cg07398561, cg02774380, cg04516352, cg13572289, cg03508386, cg23933345, cg15852666, cg26154367	-0.0149072	chr1	114446805	114448170
ITGB2	Promoter-DMR	Hypomethylated	0.000615754	0.0240437	-0.477271	-0.506534	-1.9742	40	cg03150042, cg24797865, cg16703541, cg01167274, cg20303259, cg26415504, cg22902340, cg14575169, cg24815934, cg09829580, cg04790129, cg17039369, cg24167037, cg08422803, cg23086890, cg13292196, cg13315706, cg04321224, cg18663307	-0.00847504	chr21	46327584	46349494
NUP205	Promoter-DMR	Hypomethylated	0.000618103	0.0240437	-0.477271	-0.722979	-2.06056	13	cg03407666, cg23885884, cg27145339, cg14182420, cg15394787, cg19477020, cg07577263, cg06561325, cg26005146, cg22761619, cg27410012, cg25119219, cg00492233	-0.0237325	chr7	135242195	135242683
SP140L	Promoter-DMR	Hypomethylated	0.000616556	0.0240437	-0.477271	-0.80293	-1.95648	8	cg21908230, cg04002454, cg25095994, cg13278004, cg06510642, cg26847438, cg24044052	-0.0144111	chr2	231190414	231191916
TMEM39A	Promoter-DMR	Hypomethylated	0.000618103	0.0240437	-0.477271	-0.722533	-2.05929	13	cg14091752, cg26740536, cg12184221, cg07890553, cg14602658, cg02044738, cg25734825, cg26149728, cg15121240	-0.0177694	chr3	119182282	119184021
GPR108	Promoter-DMR	Hypomethylated	0.000622455	0.0241453	-0.477271	-0.625165	-2.04538	20	cg19873021, cg14378321, cg21482170, cg20124620, cg24688926, cg27066829, cg15689224, cg22705830, cg10108626, cg19352808	-0.0122499	chr19	6733691	6738762
IL18	Promoter-DMR	Hypomethylated	0.000624546	0.0241453	-0.477271	-0.770053	-2.02703	10	cg05687149, cg05887493, cg09122223, cg13899486, cg11304234, cg04929355, cg26534425, cg15418499	-0.0410235	chr11	112028288	112035945
RPPH1	Promoter-DMR	Hypomethylated	0.000624546	0.0241453	-0.477271	-0.770002	-2.02689	10	cg19540080, cg21423750, cg12685808, cg01813761, cg01892332, cg15365367, cg07898796, cg24595957	-0.0137572	chr14	20811627	20812228
ASZ1	Promoter-DMR	Hypermethylated	0.000627206	0.0241986	-0.477271	0.677204	1.99503	15	cg19800427, cg16540704, cg11491961, cg09911342, cg22424532, cg21059071, cg13751963, cg09118552, cg14382976, cg26423145, cg16180020, cg17189624	0.0289742	chr7	117035573	117068258
AP4B1	Promoter-DMR	Hypomethylated	0.000631238	0.0242601	-0.477271	-0.67764	-2.08873	16	cg22159133, cg13794739, cg04872610, cg16599770, cg07398561, cg02774380, cg04516352, cg13572289, cg03508386, cg15852666, cg26154367	-0.015329	chr1	114446805	114448548
ASUN	Promoter-DMR	Hypomethylated	0.000631367	0.0242601	-0.477271	-0.866909	-1.90504	6	cg04180642, cg20845987, cg13952861, cg05554171	-0.0114046	chr12	27090214	27091375
PHF14	Promoter-DMR	Hypomethylated	0.000640453	0.0245593	-0.477271	-0.677194	-2.08735	16	cg11931558, cg07287563, cg22876561, cg13029706, cg23083824, cg22477374, cg15760052, cg06715026	-0.00672011	chr7	11012871	11013816
EDC3	Promoter-DMR	Hypomethylated	0.000644253	0.0246551	-0.477271	-0.643021	-2.00827	17	cg16602571, cg11195291, cg24527973, cg08113454, cg22296925, cg19029000, cg24741299, cg01714418, cg22166325	-0.00924255	chr15	74984455	74988951
DMKN	Promoter-DMR	Hypomethylated	0.000648162	0.0247118	-0.477271	-0.541119	-1.99024	31	cg26317035, cg16186929, cg22345576, cg13449748, cg26157149, cg12971526, cg26463516, cg17662083, cg15817481, cg24738497, cg19038454, cg02844051, cg21561124, cg15078284	-0.010001	chr19	35992791	36005906
EME1	Promoter-DMR	Hypomethylated	0.000650964	0.0247118	-0.477271	-0.6231	-2.03862	20	cg20689780, cg23756381, cg11513943, cg05868183, cg26785712, cg20940164, cg08595223, cg07327144, cg24102491, cg23067108, cg20572838, cg14642671	-0.0144247	chr17	48449121	48452245
MDM2	Promoter-DMR	Hypomethylated	0.000650964	0.0247118	-0.477271	-0.652642	-2.06374	18	cg24703804, cg11603030, cg25758008, cg01202278, cg01098785, cg00614420, cg09781971, cg07484813, cg08797454, cg24549639, cg04667586, cg05953180, cg04444394, cg15434599	-0.0150539	chr12	69200977	69202842
MEOX2	Promoter-DMR	Hypomethylated	0.000650954	0.0247118	-0.477271	-0.705225	-2.06359	14	cg00003994, cg00839579, cg25859468, cg18580296, cg16331920, cg02969141, cg13047892, cg03985727, cg27096779, cg17093212, cg07395354	-0.0148387	chr7	15725652	15727598
C10orf11	Promoter-DMR	Hypermethylated	0.000657392	0.0249058	-0.477271	0.728081	1.99085	12	cg17238009, cg03641066, cg06103397, cg14459668, cg25414165, cg14567917, cg08725480, cg23823660, cg24693376	0.0372324	chr10	77191077	77542585
MYO1F	Promoter-DMR	Hypomethylated	0.000659317	0.0249288	-0.477271	-0.787524	-2.00342	9	cg11667738, cg22334879, cg24059097, cg21534413, cg18532308, cg27582235, cg26269802, cg09250994	-0.0160117	chr19	8642301	8643737
ST3GAL6	Promoter-DMR	Hypomethylated	0.000667655	0.0251937	-0.477271	-0.507318	-1.94739	37	cg19274030, cg16449251, cg04068578, cg12300750, cg02079985, cg00920431, cg18182358, cg19193036, cg21040807, cg22080189, cg04251363, cg10504280, cg07390647, cg02631297, cg00229423, cg10128511, cg13338207, cg24028413, cg00317325, cg19586904	-0.00953759	chr3	98449694	98505362
LOC388282	Promoter-DMR	Hypomethylated	0.000676706	0.0254565	-0.477271	-0.800541	-1.95066	8	cg21946699, cg19255874, cg16456182, cg15207436, cg19025804, cg23171506, cg05499340	-0.00990238	chr16	57843964	57844572
SHC4	Promoter-DMR	Hypomethylated	0.000677313	0.0254565	-0.477271	-0.676019	-2.08373	16	cg16631096, cg01630150, cg06178757, cg19362572, cg16711185, cg08654202, cg11339445, cg09026937, cg01371498, cg03703707	-0.00857704	chr15	49255118	49256258
SLC8A2	Promoter-DMR	Hypomethylated	0.000686528	0.0257006	-0.477271	-0.761033	-2.0631	11	cg00443794, cg22123464, cg10973418, cg24869640, cg10275695, cg14539461, cg07624491	-0.0180001	chr19	47970933	47976298
ZNF649	Promoter-DMR	Hypomethylated	0.000685183	0.0257006	-0.477271	-0.719594	-2.05091	13	cg01930621, cg15542994, cg15534084, cg16619071, cg06728974, cg22636429, cg19864007, cg21910821, cg04425820	-0.0210205	chr19	52404361	52409580
CDH9	Promoter-DMR	Hypermethylated	0.000687976	0.0257039	-0.477271	0.791659	1.90689	8	cg06369005, cg19475870, cg11155432, cg07350977, cg08659179, cg06584279	0.0594506	chr5	27038605	27039668
C5orf38	Promoter-DMR	Hypermethylated	0.000694139	0.025883	-0.477271	0.688127	2.00566	14	cg18371475, cg09524455, cg11552694, cg15941948, cg21093166, cg11445186, cg04992127, cg19679633, cg10237977	0.0156832	chr5	2751041	2752545
BAK1	Promoter-DMR	Hypomethylated	0.000699985	0.0260496	-0.477271	-0.726035	-2.03588	12	cg12453485, cg20973129, cg14666892, cg15659995, cg07788272, cg24505687, cg01143145	-0.0191269	chr6	33546464	33549196
GHDC	Promoter-DMR	Hypomethylated	0.000704348	0.0261605	-0.477271	-0.719152	-2.04965	13	cg26156626, cg17050693, cg23509272, cg27516580, cg14601550, cg10368507, cg08468689	-0.0140192	chr17	40345673	40347281
IL21R	Promoter-DMR	Hypomethylated	0.00070651	0.0261893	-0.477271	-0.626752	-2.00287	19	cg08128577, cg26727816, cg19423311, cg02656594, cg03093786, cg08282819, cg16454902, cg04931655, cg21149843, cg00050618, cg09437286, cg02983090, cg10416668, cg05130481	-0.0220726	chr16	27412136	27438621
BDNF	Promoter-DMR	Hypomethylated	0.000714634	0.0264387	-0.477271	-0.383779	-1.71637	86	cg24650785, cg14589148, cg11241206, cg01225698, cg21291635, cg27351358, cg23497217, cg16257091, cg10635145, cg01642653, cg15710245, cg02527472, cg22288103, cg07159484, cg21010859, cg05218375, cg17413943, cg24065044, cg26057780, cg03747251, cg25457956, cg08760147, cg25962210, cg09492354, cg01636003, cg04672351	-0.00662725	chr11	27677125	27744759
ACADSB	Promoter-DMR	Hypomethylated	0.000723388	0.0264811	-0.477271	-0.758019	-2.05493	11	cg08295310, cg26022877, cg17834180, cg13648088, cg25709030, cg00931497	-0.00840951	chr10	124767499	124768538
CD2BP2	Promoter-DMR	Hypomethylated	0.000726988	0.0264811	-0.477271	-0.649661	-2.05432	18	cg16498314, cg03632172, cg26469597, cg19981839, cg05099952, cg27151174, cg00270311, cg02767759, cg12149142, cg21357465, cg10035607, cg13566336	-0.00909811	chr16	30366237	30367660
CTXN1	Promoter-DMR	Hypermethylated	0.00072426	0.0264811	-0.477271	0.752382	1.99726	11	cg23095776, cg02267698, cg00466492, cg12046888, cg12953096, cg19458602	0.0236483	chr19	7990558	7992115
DDX20	Promoter-DMR	Hypomethylated	0.000723388	0.0264811	-0.477271	-0.67428	-2.07837	16	cg12436626, cg09185179, cg17117923, cg10702191, cg03646002, cg09425684, cg27284019, cg26336814, cg17838705, cg18735356	-0.00689152	chr1	112296918	112298618
FKBP3	Promoter-DMR	Hypomethylated	0.000723388	0.0264811	-0.477271	-0.674156	-2.07799	16	cg12273194, cg00346286, cg01944666, cg16941144, cg13062940, cg23052213, cg09217565, cg03491181, cg13226139	-0.0137483	chr14	45603667	45605172
POLB	Promoter-DMR	Hypomethylated	0.000726322	0.0264811	-0.477271	-0.767591	-2.02054	10	cg27370867, cg16667004, cg01005518, cg21845424, cg20264731, cg01544807, cg25258812	-0.0053092	chr8	42195539	42196139
SETDB1	Promoter-DMR	Hypomethylated	0.000723514	0.0264811	-0.477271	-0.718954	-2.04908	13	cg10589385, cg15441434, cg23583231, cg10961700, cg07515916, cg07580908, cg02060408, cg17899625, cg19689029, cg12082615, cg27246431, cg08531528	-0.0244741	chr1	150898392	150899251
SNORD84	Promoter-DMR	Hypomethylated	0.000720487	0.0264811	-0.477271	-0.53588	-1.93007	29	cg26696685, cg12244756, cg21699509, cg10951305, cg19740491, cg09230467, cg21024122, cg13156044, cg17489752, cg14182431, cg25984249, cg01138972, cg00853714, cg13130696, cg02000145, cg14159895, cg00124488, cg19234301	-0.0063542	chr6	31509147	31510407
MBD3	Promoter-DMR	Hypermethylated	0.000739337	0.0268792	-0.477271	0.753757	1.93468	10	cg08660999, cg22531992, cg23841267, cg17257729, cg22069171, cg03569412	0.0215783	chr19	1592671	1594170
C2orf49	Promoter-DMR	Hypomethylated	0.000741818	0.0269176	-0.477271	-0.757466	-2.05343	11	cg17274774, cg22591293, cg03787042, cg02198421, cg19996710	-0.0140618	chr2	105953380	105953959
EIF3D	Promoter-DMR	Hypomethylated	0.000745994	0.0269712	-0.477271	-0.648904	-2.05193	18	cg02837368, cg11603096, cg09931450, cg00332575, cg00890481, cg07397805, cg15768968, cg24530557, cg18454903, cg17354621, cg14240963, cg27158143, cg10184251	-0.00511435	chr22	36922214	36926748
LIMD1	Promoter-DMR	Hypomethylated	0.00074739	0.0269712	-0.477271	-0.699956	-2.04817	14	cg10545536, cg09608765, cg12902719, cg18779283, cg16532711, cg05460370, cg16127364	-0.0186639	chr3	45635099	45637480
RTL1	Promoter-DMR	Hypermethylated	0.000747576	0.0269712	-0.477271	0.499465	1.87996	39	cg13227162, cg02524808, cg21037784, cg14937446, cg06165706, cg02135795, cg24721750, cg15516314, cg18862502, cg02344891, cg21103400, cg18340059, cg05371620	0.0136211	chr14	101347044	101352549
SNORA5A	Promoter-DMR	Hypermethylated	0.00075013	0.0270118	-0.477271	0.717752	2.02702	13	cg02897457, cg14609304, cg20629068, cg11970133, cg01363620, cg27634050, cg18218752	0.0127919	chr7	45144099	45145334
LRRC41	Promoter-DMR	Hypomethylated	0.000760248	0.0273241	-0.477271	-0.673013	-2.07447	16	cg09159144, cg15609728, cg03979582, cg07865390, cg00122254, cg10592690, cg09826326, cg03343730, cg18736474, cg22694153, cg24305381, cg06961071	-0.0032085	chr1	46768912	46770512
EAF2	Promoter-DMR	Hypomethylated	0.000766677	0.0275029	-0.477271	-0.698841	-2.04491	14	cg03563329, cg01396817, cg22187826, cg12780286, cg23402475, cg14925137, cg17621140, cg24574508	-0.00303484	chr3	121553320	121554169
FEN1	Promoter-DMR	Hypomethylated	0.000774326	0.0277247	-0.477271	-0.610866	-2.06936	22	cg25733100, cg18799266, cg02005336, cg22704775, cg16916522, cg25385684, cg15497734, cg16150798, cg03805684, cg10248302, cg11730100, cg03114244, cg22662482	-0.00582645	chr11	61559500	61561219
FAM132A	Promoter-DMR	Hypermethylated	0.000796383	0.0284327	-0.477271	0.785754	1.89266	8	cg06136878, cg20747739, cg06443533, cg02751993, cg04719903	0.0181085	chr1	1181956	1183257
PTCD3	Promoter-DMR	Hypomethylated	0.000797108	0.0284327	-0.477271	-0.67169	-2.07039	16	cg12260379, cg17648537, cg22328901, cg23655155, cg13921858, cg02957990, cg07923809, cg15934248	-0.011135	chr2	86331859	86333426
CPEB3	Promoter-DMR	Hypomethylated	0.000798763	0.0284381	-0.477271	-0.522945	-1.97469	35	cg19032306, cg04610534, cg18409845, cg23310314, cg09732460, cg18693568, cg06562029, cg00870849, cg16850511, cg18596683, cg05125693, cg21746134, cg05117785, cg23812778, cg02351369, cg26255741, cg24318495, cg06010382	-0.00396656	chr10	94000186	94051938
CLDN12	Promoter-DMR	Hypomethylated	0.000801342	0.0284763	-0.477271	-0.623617	-1.99285	19	cg13327952, cg10733099, cg18250212, cg05586376, cg23270617, cg06845991, cg11774314, cg18967846, cg02399449, cg02384115, cg13540288	-0.00708059	chr7	90031472	90039069
HAS2	Promoter-DMR	Hypomethylated	0.000807468	0.0285865	-0.477271	-0.605578	-2.06988	23	cg18061847, cg24030587, cg12461568, cg19275050, cg25922341, cg11267609, cg10002564, cg04719491, cg01498503, cg07550921, cg12054428, cg21781600, cg10221617, cg02856473, cg26546537, cg21352612, cg01432766	-0.0115465	chr8	122643463	122654566
IQCD	Promoter-DMR	Hypomethylated	0.000806323	0.0285865	-0.477271	-0.670623	-2.0671	16	cg11930955, cg08500084, cg03252196, cg15198786, cg18914215, cg06546717, cg21055554, cg19723459, cg13393195, cg15635472, cg14207267, cg13931914, cg03872433	-0.0165852	chr12	113646285	113660045
ENC1	Promoter-DMR	Hypomethylated	0.000812514	0.0287114	-0.477271	-0.616854	-2.01819	20	cg20504799, cg11199137, cg06326204, cg12537245, cg25339612, cg01750301, cg02323633, cg12717648, cg22737917, cg16908436, cg03335624, cg05188868, cg18892446, cg25369980	-0.00767846	chr5	73934842	73938574
MIR17	Promoter-DMR	Hypomethylated	0.000817348	0.0288283	-0.477271	-0.861438	-1.89301	6	cg07235355, cg07641807, cg02297838, cg17799287	-0.01846	chr13	92001440	92002454
EED	Promoter-DMR	Hypomethylated	0.000820308	0.0288788	-0.477271	-0.622203	-1.98833	19	cg17081955, cg18574463, cg04607174, cg00080012, cg06358433, cg12672785, cg01739327, cg20017444, cg10086030, cg14792270, cg16265078, cg11190117	-0.0149171	chr11	85954222	85956379
SLC44A4	Promoter-DMR	Hypermethylated	0.000823481	0.0289366	-0.477271	0.684702	1.99567	14	cg24707219, cg16553272, cg19770715, cg24493649, cg07363637, cg27003765, cg11785183, cg07357081	0.0299718	chr6	31845469	31848099
ADAD1	Promoter-DMR	Hypermethylated	0.00084488	0.0290937	-0.477271	0.631813	1.99513	19	cg01788029, cg06968876, cg17756365, cg03155733, cg06523752, cg18053768, cg19973673, cg15843370	0.0227942	chr4	123298715	123301256
CCDC24	Promoter-DMR	Hypomethylated	0.000843826	0.0290937	-0.477271	-0.696826	-2.03901	14	cg19538586, cg11012775, cg23736359, cg03576452, cg18161654, cg00677160, cg22816909, cg20975478, cg04921669	-0.00969178	chr1	44456739	44457406
CCDC39	Promoter-DMR	Hypomethylated	0.000838508	0.0290937	-0.477271	-0.715368	-2.03886	13	cg06520273, cg10175447, cg24347838, cg00395262, cg21326301, cg20831741, cg16311339, cg11323192	-0.00938955	chr3	180397115	180398017
CETN3	Promoter-DMR	Hypomethylated	0.000838508	0.0290937	-0.477271	-0.714964	-2.03771	13	cg11589797, cg22621982, cg18179305, cg20713816, cg07744993, cg15640707, cg02407224, cg14993293, cg02473687	-0.029172	chr5	89705497	89706690
F2RL3	Promoter-DMR	Hypomethylated	0.000843183	0.0290937	-0.477271	-0.7544	-2.04512	11	cg23948016, cg19006008, cg08067617, cg25211934, cg10256336, cg08066035, cg14021375	-0.0102046	chr19	16998493	16999953
HLA-DMB	Promoter-DMR	Hypomethylated	0.000838508	0.0290937	-0.477271	-0.714841	-2.03736	13	cg00862588, cg16236263, cg12840248, cg16300030, cg10310595, cg07623567, cg25247351, cg00575744, cg10518264, cg20392842, cg20600379	-0.0281884	chr6	32908567	32909781
KDM2A	Promoter-DMR	Hypomethylated	0.00083152	0.0290937	-0.477271	-0.615976	-2.01532	20	cg12800463, cg05038268, cg11626237, cg27584074, cg25936819, cg23272405, cg09625962, cg21694790, cg05743713	-0.0130245	chr11	66885240	67007458
LAIR1	Promoter-DMR	Hypomethylated	0.000840026	0.0290937	-0.477271	-0.609191	-2.06369	22	cg05509458, cg23032391, cg06238491, cg21892720, cg23672828, cg13496494, cg21340223, cg18074171, cg15928956, cg03746159, cg16260775, cg22211917, cg00660747, cg17713010, cg10042327, cg24147838, cg12562259, cg23585624	-0.022187	chr19	54876446	54883511
NGDN	Promoter-DMR	Hypomethylated	0.000839053	0.0290937	-0.477271	-0.722155	-2.025	12	cg12808350, cg05833251, cg23508687, cg26122402, cg05873158, cg05200925, cg11851456, cg18876990	-0.0175431	chr14	23937965	23938929
SESN3	Promoter-DMR	Hypomethylated	0.000844542	0.0290937	-0.477271	-0.533362	-1.921	29	cg04065909, cg17780291, cg23881287, cg07496917, cg14547393, cg25796915, cg02591826, cg03605838, cg13037275, cg03680032, cg23180092, cg08881680, cg07437932, cg24923219, cg23565445, cg25912779, cg21635157, cg06453912	-0.0100453	chr11	94962662	94966630
ZFHX4	Promoter-DMR	Hypomethylated	0.000842779	0.0290937	-0.477271	-0.540619	-1.98397	30	cg11174836, cg00594560, cg08322240, cg07585876, cg01419567, cg02977360, cg26349110, cg10074775, cg22263659, cg23134869, cg16381436	-0.0180232	chr8	77592757	77616186
EREG	Promoter-DMR	Hypomethylated	0.000852398	0.0291403	-0.477271	-0.753867	-2.04367	11	cg10248357, cg11646192, cg10607692, cg25886076, cg04941721, cg18021716, cg05868023, cg15198000, cg19308222	-0.00906511	chr4	75229498	75230944
GOLPH3L	Promoter-DMR	Hypomethylated	0.000852398	0.0291403	-0.477271	-0.753646	-2.04307	11	cg04414720, cg05272772, cg01793088, cg15700487, cg08592123, cg08794568, cg09365446, cg12401651	-0.021455	chr1	150668227	150670422
PPP1R9A	Promoter-DMR	Hypomethylated	0.000851669	0.0291403	-0.477271	-0.600619	-1.99885	21	cg09956907, cg04916107, cg10111450, cg09643313, cg04134217, cg03289906, cg06445343, cg17034088	-0.00703324	chr7	94536003	94539852
YIPF5	Promoter-DMR	Hypomethylated	0.000852398	0.0291403	-0.477271	-0.753793	-2.04347	11	cg08367838, cg05542103, cg11413506, cg23062115, cg20396707, cg09662605, cg14612625, cg05015959, cg01276891	-0.014047	chr5	143549786	143550910
ADAMTS6	Promoter-DMR	Hypomethylated	0.000856461	0.0292263	-0.477271	-0.681007	-2.05742	15	cg18140645, cg14793753, cg15673879, cg19927028, cg24655284, cg26688155, cg02577849, cg10944144, cg04847551, cg14700821	-0.0191668	chr5	64770553	64779019
TTC1	Promoter-DMR	Hypomethylated	0.000863113	0.0294003	-0.477271	-0.696239	-2.03729	14	cg19024957, cg10815955, cg15943396, cg15946310, cg22956315, cg21567625, cg22641266, cg12364556	-0.00270214	chr5	159434770	159436459
COMMD9	Promoter-DMR	Hypomethylated	0.000870828	0.0294508	-0.477271	-0.752801	-2.04078	11	cg22017954, cg19043147, cg08871189, cg16458170, cg21091425, cg24397995, cg20472085, cg08122179, cg12031840	-0.016524	chr11	36310968	36311781
GRN	Promoter-DMR	Hypomethylated	0.000867725	0.0294508	-0.477271	-0.621462	-1.98596	19	cg07777378, cg01146514, cg07935119, cg20679560, cg04269641, cg23570245, cg21689086, cg11999384, cg10591948, cg23322957	-0.00792917	chr17	42421350	42426506
HOMER1	Promoter-DMR	Hypomethylated	0.000870828	0.0294508	-0.477271	-0.668072	-2.05924	16	cg16974342, cg19303506, cg03990266, cg12842302, cg17823598, cg09147213, cg00544154	-0.0113111	chr5	78808642	78810897
PPP2R5D	Promoter-DMR	Hypomethylated	0.000870828	0.0294508	-0.477271	-0.668275	-2.05986	16	cg23170186, cg00049914, cg04955303, cg15805921, cg11668638, cg09829838, cg20164558, cg27397625, cg06876672, cg25398598, cg06340519	-0.0102177	chr6	42951711	42974719
MICB	Promoter-DMR	Hypomethylated	0.000877569	0.0296258	-0.477271	-0.608461	-2.06121	22	cg12860500, cg09121623, cg27134223, cg04019983, cg08009669, cg00774100, cg02248037	-0.00550135	chr6	31464699	31466003
PNPO	Promoter-DMR	Hypomethylated	0.000880043	0.0296563	-0.477271	-0.667661	-2.05797	16	cg00177698, cg13826447, cg14617424, cg23667362, cg09418612, cg23752357, cg10154655, cg17663845, cg01927007, cg20292110, cg22996004	-0.00993696	chr17	46017593	46019174
CCDC99	Promoter-DMR	Hypomethylated	0.00089468	0.0300631	-0.477271	-0.720772	-2.02112	12	cg25920839, cg17548054, cg11437374, cg18581037, cg13043177, cg23325948	-0.00715099	chr5	169010289	169013399
LEPROT	Promoter-DMR	Hypomethylated	0.000898473	0.0300631	-0.477271	-0.667425	-2.05724	16	cg23055818, cg14976592, cg08610741, cg21655790, cg07921092, cg27515746, cg16413020, cg08048135, cg02096219, cg03853587	-0.0138367	chr1	65885364	65886416
LOC101928737	Promoter-DMR	Hypermethylated	0.000897995	0.0300631	-0.477271	0.868299	1.90077	6	cg13140597, cg19533489, cg26063841, cg05062291	0.0425484	chr16	87526856	87527788
TDH	Promoter-DMR	Hypermethylated	0.000897995	0.0300631	-0.477271	0.868162	1.90047	6	cg14715413, cg03220670, cg03805769, cg03326563, cg15906055	0.0169466	chr8	11195810	11197070
PPID	Promoter-DMR	Hypomethylated	0.000905588	0.0300881	-0.477271	-0.711841	-2.02881	13	cg09973375, cg21309945, cg22349767, cg23951781, cg12553645, cg18399510, cg09533507, cg23617786, cg19324172, cg06281296, cg15618264	-0.0136958	chr4	159644465	159645019
SALL2	Promoter-DMR	Hypomethylated	0.000905588	0.0300881	-0.477271	-0.711691	-2.02839	13	cg19326916, cg21731134, cg26475813, cg10684777, cg03329444, cg11219656, cg23986063, cg22891447, cg00800229	-0.0153524	chr14	21994362	22005948
TNIP3	Promoter-DMR	Hypermethylated	0.000904198	0.0300881	-0.477271	0.67991	2.0279	16	cg08466517, cg01315407, cg21011617, cg02599325, cg18578898, cg03723741, cg05559643, cg19913971, cg16428086, cg24215459, cg20950277, cg11546574, cg02840399, cg06001894	0.0187577	chr4	122085241	122149541
TRPT1	Promoter-DMR	Hypomethylated	0.000901688	0.0300881	-0.477271	-0.695283	-2.0345	14	cg06865535, cg15768270, cg02514974, cg06632528, cg23943264, cg13208494, cg01783353, cg15042460	-0.00692142	chr11	63993358	63994295
GCA	Promoter-DMR	Hypomethylated	0.000915171	0.0303532	-0.477271	-0.711191	-2.02696	13	cg05427665, cg03549127, cg08973102, cg24233170, cg06942668, cg18409705, cg21931839, cg09278322, cg14229668, cg25751895, cg24939802	-0.0311815	chr2	163199311	163200671
SPNS3	Promoter-DMR	Hypomethylated	0.000916903	0.0303574	-0.477271	-0.750708	-2.03511	11	cg03820795, cg00356694, cg18750756, cg26102707, cg04228305, cg01768686, cg21100638, cg23288535	-0.0129886	chr17	4336413	4337231
GFM2	Promoter-DMR	Hypomethylated	0.000918962	0.0303723	-0.477271	-0.539352	-1.97933	30	cg10548135, cg24302200, cg07525956, cg18489719, cg16172365, cg06452451, cg17760571, cg24905370, cg16090192	-0.00218273	chr5	74060291	74063951
CHPF	Promoter-DMR	Hypomethylated	0.000920975	0.0303858	-0.477271	-0.69463	-2.03258	14	cg15253243, cg17891495, cg24760647, cg04118884, cg16264492, cg05401428, cg24330386, cg13055713, cg03176520, cg05785671, cg10058449	-0.0100809	chr2	220407699	220409543
C9orf153	Promoter-DMR	Hypermethylated	0.000927209	0.0304267	-0.477271	0.681006	1.9849	14	cg27011068, cg12506004, cg03043101, cg15883588, cg03037858, cg02046160, cg01262068, cg14595570, cg18140240	0.0102233	chr9	88861091	88875388
KLF14	Promoter-DMR	Hypomethylated	0.000928655	0.0304267	-0.477271	-0.598886	-1.99308	21	cg17317023, cg03914913, cg18645297, cg06533629, cg02778245, cg09823095, cg21520933, cg18751682	-0.00851642	chr7	130417715	130419792
RAF1	Promoter-DMR	Hypomethylated	0.000926403	0.0304267	-0.477271	-0.565878	-1.97483	25	cg23032965, cg14542181, cg12302912, cg24101643, cg25701517, cg09856107, cg13703021, cg04009117, cg24506533, cg26432171, cg01092365, cg04016443, cg13436177, cg18676110, cg15011209, cg15049358	-0.0125556	chr3	12663747	12706165
TPX2	Promoter-DMR	Hypomethylated	0.000926403	0.0304267	-0.477271	-0.634681	-1.98222	17	cg09877164, cg14878016, cg26558420, cg21838233, cg02256410, cg02020146, cg14326210, cg26820641, cg16338822, cg14039865, cg10480038, cg25649779, cg03352975	-0.00822316	chr20	30326367	30331315
C8orf48	Promoter-DMR	Hypomethylated	0.000941036	0.0305675	-0.477271	-0.717763	-2.01268	12	cg03566418, cg02718516, cg07603922, cg06448090, cg22693065, cg23089838, cg12583128, cg15971100, cg09485007	-0.0104992	chr8	13423496	13425120
CCDC59	Promoter-DMR	Hypomethylated	0.000938279	0.0305675	-0.477271	-0.598691	-1.99243	21	cg20372048, cg21680208, cg02357389, cg25803693, cg01903903, cg24759070, cg09219005, cg05338745, cg23329190, cg00982830, cg13159566	-0.00787775	chr12	82752005	82753973
MFNG	Promoter-DMR	Hypomethylated	0.000939128	0.0305675	-0.477271	-0.760867	-2.00285	10	cg18452324, cg17066620, cg17809471, cg22406469, cg11201532, cg03737999, cg23755016, cg07111782	-0.0142216	chr22	37882078	37883256
MOV10L1	Promoter-DMR	Hypermethylated	0.000939642	0.0305675	-0.477271	0.579042	1.96487	24	cg10444970, cg24864161, cg17050616, cg02899425, cg05064106, cg14619338, cg12881363, cg07331098, cg02853478, cg27517186, cg19213744, cg08074528	0.0185424	chr22	50527958	50585538
PRPF4B	Promoter-DMR	Hypomethylated	0.000939128	0.0305675	-0.477271	-0.760689	-2.00238	10	cg18400668, cg18663325, cg13361705, cg13824270, cg02682829, cg26450944, cg15564865	-0.025106	chr6	4020946	4021670
AP4M1	Promoter-DMR	Hypomethylated	0.000945213	0.0306505	-0.477271	-0.634285	-1.98099	17	cg20835353, cg10122932, cg14796007, cg12129013, cg23317683, cg18392045, cg26023204, cg02060525	-0.00686749	chr7	99697978	99699378
THRA1/BTR	Promoter-DMR	Hypermethylated	0.000949308	0.0307306	-0.477271	0.866151	1.89607	6	cg11804641, cg19261940, cg25373484, cg27441881, cg13173809, cg24462468	0.0370293	chr17	46370913	46371664
APOL3	Promoter-DMR	Hypomethylated	0.000958571	0.0308194	-0.477271	-0.598914	-2.0471	23	cg15909948, cg03530294, cg07884745, cg08390994, cg20723409, cg18168435, cg11835355, cg13431902, cg15245051, cg01613294, cg01557221, cg15516759, cg06703343, cg16240980, cg02289722	-0.0186381	chr22	36541638	36563117
C1orf61	Promoter-DMR	Hypomethylated	0.000958571	0.0308194	-0.477271	-0.599784	-2.05008	23	cg07234865, cg14177914, cg13149127, cg15270145, cg08155129, cg26073933, cg24627419, cg17727529, cg22630361, cg09754272, cg09793584, cg16120415, cg10778599, cg24058386, cg10945917	-0.0180099	chr1	156386758	156400432
MEST	Promoter-DMR	Hypermethylated	0.000958247	0.0308194	-0.477271	0.401994	1.73774	76	cg00286878, cg26708559, cg10767216, cg08229366, cg25407198, cg20148994, cg10473158, cg17079325, cg17706086, cg13917504, cg13986840, cg05260959, cg20801778, cg23714917, cg27589003, cg24941047, cg04344875, cg16511229, cg22115706, cg15381410, cg05222671, cg21629528, cg20380768, cg18100127, cg20826277, cg15150348, cg06212135, cg22592140, cg08734637, cg26141335, cg22705386, cg13831540, cg04819959	0.0132647	chr7	130125200	130135065
PIK3R4	Promoter-DMR	Hypomethylated	0.000957724	0.0308194	-0.477271	-0.75997	-2.00048	10	cg05875433, cg24522105, cg17207301, cg23398385, cg26039962, cg12545068	-0.0161743	chr3	130465237	130466871
SCGN	Promoter-DMR	Hypermethylated	0.000967356	0.031049	-0.477271	0.712859	2.0132	13	cg13586599, cg01230796, cg10721149, cg04200224, cg26718511, cg26810845, cg13834623, cg11123018	0.0222126	chr6	25651144	25652698
C2orf34	Promoter-DMR	Hypomethylated	0.000973521	0.0311411	-0.477271	-0.633982	-1.98004	17	cg18091028, cg15131722, cg00982680, cg20655010, cg19963728, cg22636799, cg22251465, cg27623126, cg12811795, cg18685995, cg02374912, cg07926996	-0.00613561	chr2	44588074	44589279
NDUFA2	Promoter-DMR	Hypomethylated	0.000972375	0.0311411	-0.477271	-0.665514	-2.05135	16	cg08517041, cg27529587, cg04756062, cg25597233, cg22254714, cg18004175, cg20713439, cg02370376, cg11232610, cg05148093, cg03116317, cg10415863, cg25691754	-0.0155276	chr5	140027088	140027949
ADAMTS3	Promoter-DMR	Hypomethylated	0.000980274	0.0313042	-0.45506	-0.828947	-1.94138	7	cg11841113, cg19475535, cg25889750, cg11243196, cg01664241	-0.00858502	chr4	73434446	73435425
ARID1B	Promoter-DMR	Hypomethylated	0.000991928	0.0313742	-0.45506	-0.709478	-2.02208	13	cg12546877, cg23191292, cg22432367, cg12989020, cg16158077, cg14906687, cg12781778, cg07409602, cg10726394, cg19436567	-0.0190193	chr6	157097800	157100562
ARPC5	Promoter-DMR	Hypomethylated	0.000992424	0.0313742	-0.45506	-0.631806	-1.97324	17	cg24679106, cg23679894, cg04972433, cg18174052, cg27155653, cg08233467, cg15779916, cg10120056, cg03125090, cg19108372	-0.00674136	chr1	183604674	183605960
COQ10B	Promoter-DMR	Hypomethylated	0.000992424	0.0313742	-0.45506	-0.632574	-1.97564	17	cg01408127, cg02462912, cg18915287, cg08357651, cg25790087, cg17987231, cg12453802, cg25808386, cg14903832, cg21184926, cg21234853, cg14054320, cg05724801, cg13289809	-0.0139792	chr2	198317568	198318346
DCAF4L2	Promoter-DMR	Hypermethylated	0.000985525	0.0313742	-0.45506	0.677238	2.01993	16	cg02310286, cg21181391, cg10222925, cg00013196, cg01587454, cg17703554, cg03537537, cg12709516, cg18543993, cg07086592	0.0181422	chr8	88884156	88886524
DNAJB5	Promoter-DMR	Hypomethylated	0.000990896	0.0313742	-0.45506	-0.663957	-2.04655	16	cg21169617, cg00883509, cg14644378, cg00397976, cg05702280, cg07935924, cg10743505, cg03265062, cg24996738	-0.0133964	chr9	34988294	34992705
MYL6	Promoter-DMR	Hypomethylated	0.000990896	0.0313742	-0.45506	-0.664637	-2.04865	16	cg06012859, cg22948047, cg16017677, cg03688963, cg05359066, cg07315445, cg06400595, cg27207452, cg15640061, cg01266880, cg16268185, cg12379422	-0.0107149	chr12	56550708	56552132
HNRNPA1	Promoter-DMR	Hypomethylated	0.00100276	0.0314904	-0.45506	-0.611897	-2.00197	20	cg14017196, cg09060496, cg05754589, cg15249411, cg12263485, cg09158487, cg15708001, cg11338003, cg09653879, cg06399839, cg20545544, cg02049941, cg21826008, cg21651262, cg03689456, cg20927027	-0.0131881	chr12	54673020	54674547
PPP2R5B	Promoter-DMR	Hypomethylated	0.000998601	0.0314904	-0.45506	-0.674668	-2.03827	15	cg07046885, cg03367956, cg24276070, cg15714452, cg19671201, cg22413726, cg27298660, cg08285383, cg01207931	-0.00695087	chr11	64691547	64692931
RBP5	Promoter-DMR	Hypomethylated	0.00100276	0.0314904	-0.45506	-0.611955	-2.00216	20	cg16692815, cg26338867, cg15569340, cg22742344, cg07669793, cg02413902, cg01490772, cg20986280, cg01177488, cg12803617, cg07744751	-0.00917758	chr12	7281333	7282931
RPS18	Promoter-DMR	Hypomethylated	0.00100276	0.0314904	-0.45506	-0.583455	-2.00709	24	cg21318978, cg20762310, cg16694182, cg10066189, cg24664526, cg22562590, cg26418433, cg23013394, cg00879843, cg21096118, cg06358442, cg20140229, cg11275803, cg19926505	-0.0085329	chr6	33238465	33239881
CCDC61	Promoter-DMR	Hypomethylated	0.00100942	0.0315944	-0.45506	-0.747906	-2.02751	11	cg10648376, cg26666111, cg01389504, cg21903660, cg26523841, cg24836072, cg22342564, cg01031177	-0.0133734	chr19	46498049	46504777
HNRPA1L-2	Promoter-DMR	Hypomethylated	0.00100942	0.0315944	-0.45506	-0.662996	-2.04359	16	cg14017196, cg09060496, cg05754589, cg12263485, cg09158487, cg15708001, cg11338003, cg09653879, cg06399839, cg20545544, cg02049941, cg21826008, cg03689456	-0.0158885	chr12	54673331	54674462
DAZL	Promoter-DMR	Hypermethylated	0.00101386	0.0316811	-0.45506	0.678668	1.97809	14	cg07643314, cg12647771, cg17070539, cg22703164, cg03967605, cg27602456, cg17788342, cg16011604, cg11610140, cg03911306, cg23976985, cg16266007	0.0145866	chr3	16646360	16648388
WDR16	Promoter-DMR	Hypomethylated	0.00101557	0.0316821	-0.45506	-0.716581	-2.00937	12	cg20979099, cg12484593, cg27141120, cg25964007, cg12610887, cg13050981, cg24378470, cg20136025, cg02281226	-0.0154667	chr17	9478950	9479965
NDUFB3	Promoter-DMR	Hypomethylated	0.00102186	0.0318258	-0.45506	-0.61167	-2.00123	20	cg06725479, cg04514983, cg19992857, cg15144697, cg11907102, cg17079352, cg19090468, cg02198983, cg26034150, cg18143488, cg23240565	-0.0102191	chr2	201935974	201940010
MAP1S	Promoter-DMR	Hypomethylated	0.00103045	0.0319354	-0.45506	-0.706867	-2.01464	13	cg25956901, cg03192619, cg22850451, cg24164953, cg23007606, cg03917909, cg05509203, cg13287659, cg04352139	-0.0216118	chr19	17829491	17831088
SLC30A9	Promoter-DMR	Hypomethylated	0.00103045	0.0319354	-0.45506	-0.707335	-2.01597	13	cg09852079, cg14356110, cg19303434, cg13237657, cg10106268	-0.00999782	chr4	41991977	41992621
SPATA17	Promoter-DMR	Hypomethylated	0.00102794	0.0319354	-0.45506	-0.747475	-2.02634	11	cg18263686, cg17026642, cg19923751, cg17741814, cg07411229, cg18765678, cg13427149	-0.0188005	chr1	217803552	217804728
STAM	Promoter-DMR	Hypomethylated	0.00103421	0.0319471	-0.45506	-0.716351	-2.00872	12	cg20444320, cg14527545, cg15660681, cg10053162, cg17307196, cg02997119, cg13612989, cg17723355, cg13680864	-0.00913773	chr10	17685265	17686274
UTP20	Promoter-DMR	Hypomethylated	0.00103421	0.0319471	-0.45506	-0.71449	-2.0035	12	cg04033268, cg14878150, cg22051763, cg10958920, cg03639998, cg20003138, cg04339424, cg16793129, cg09385414	-0.0151592	chr12	101672472	101674038
CD36	Promoter-DMR	Hypermethylated	0.00103739	0.0319934	-0.45506	0.572188	1.95552	25	cg05917188, cg19096849, cg10529933, cg04009883, cg09712182, cg06601993, cg18433146, cg19589458, cg07665125, cg14093018, cg27625491, cg18365377, cg21055948	0.0119155	chr7	80230062	80275884
PARP2	Promoter-DMR	Hypomethylated	0.00104646	0.0322203	-0.45506	-0.744847	-2.01922	11	cg10910545, cg19540080, cg26206608, cg26430074, cg20572061, cg15365367, cg07898796, cg24595957, cg18899035, cg15078479, cg10538844	-0.0113359	chr14	20810759	20811808
LAX1	Promoter-DMR	Hypomethylated	0.00104913	0.0322501	-0.45506	-0.630432	-1.96895	17	cg00942920, cg17711527, cg00272709, cg10117369, cg16948489, cg10071839, cg07731392, cg12022621, cg06044672, cg11404574, cg01604459	-0.0260847	chr1	203733042	203738697
GMPR2	Promoter-DMR	Hypomethylated	0.00105414	0.0323514	-0.45506	-0.59513	-1.98058	21	cg16553942, cg09906941, cg11315141, cg25055403, cg19737468, cg01741121, cg07519822, cg18688254, cg04423166	-0.00394061	chr14	24700477	24702290
GSTO1	Promoter-DMR	Hypomethylated	0.00106803	0.0326718	-0.45506	-0.62908	-1.96473	17	cg02733266, cg02225485, cg06119461, cg00646492, cg24598761, cg08262530, cg19038917, cg23245945, cg20537488, cg23126571	-0.0145969	chr10	106012745	106014624
IRX2	Promoter-DMR	Hypermethylated	0.00106667	0.0326718	-0.45506	0.662832	1.95269	15	cg18371475, cg09524455, cg11552694, cg15941948, cg21093166, cg11445186, cg04992127, cg19679633, cg10237977	0.0159848	chr5	2751550	2753064
INTU	Promoter-DMR	Hypomethylated	0.00107575	0.0328546	-0.45506	-0.690434	-2.02031	14	cg27431234, cg11125787, cg03376712, cg15437651, cg22357337, cg21951594, cg13084458, cg25442239, cg11779273, cg24003635, cg19854376, cg27577379, cg24008263	-0.013568	chr4	128552998	128554327
ZNF395	Promoter-DMR	Hypomethylated	0.00108492	0.0330814	-0.45506	-0.504914	-1.89036	33	cg13129016, cg19112349, cg01863392, cg11698360, cg19507160, cg00206487, cg07006853, cg15972391, cg10627155, cg07620082, cg18184703, cg02169889, cg04890934, cg23247275, cg12832228, cg08606497	-0.0127338	chr8	28225352	28244769
MPP2	Promoter-DMR	Hypomethylated	0.00110683	0.0336951	-0.45506	-0.528792	-1.9449	31	cg03557733, cg19399402, cg08983310, cg19358359, cg10213559, cg07140140, cg17552029, cg08892491, cg20629183, cg16423567, cg21989213, cg06642183, cg04965792, cg07902263, cg24257217, cg02760939, cg13326508	-0.011697	chr17	41960637	41987786
FKBP6	Promoter-DMR	Hypermethylated	0.00111784	0.0339756	-0.45506	0.676227	1.97097	14	cg06842913, cg08622280, cg22120509, cg11818821, cg19343600, cg06104667, cg03951180, cg19251573, cg16064586, cg05669157	0.0122133	chr7	72740762	72742330
STX8	Promoter-DMR	Hypomethylated	0.00112054	0.034003	-0.45506	-0.658561	-2.02992	16	cg20979099, cg15286748, cg16308461, cg04420907, cg05296869, cg27141120, cg18650462, cg16202735, cg25964007, cg12610887, cg13050981, cg02281226	-0.0118657	chr17	9479218	9480428
LRRTM1	Promoter-DMR	Hypomethylated	0.00112474	0.0340758	-0.45506	-0.627809	-1.96076	17	cg08154280, cg00465284, cg16882804, cg21621248, cg19925939, cg12945120, cg01536445, cg26355577, cg15478597, cg11231249, cg21248007	-0.00864357	chr2	80530948	80532937
KIAA1033	Promoter-DMR	Hypomethylated	0.00112675	0.0340819	-0.45506	-0.705854	-2.01175	13	cg14846468, cg09042752, cg04390143, cg16496750, cg00289052, cg13622209, cg26943658, cg03736467, cg18170141, cg05105495	-0.0162793	chr12	105500642	105501532
MPZL3	Promoter-DMR	Hypomethylated	0.0011339	0.0342433	-0.45506	-0.687787	-2.01256	14	cg17784050, cg19069882, cg13615650, cg14127589, cg11733294, cg27161463, cg05847772, cg26672590, cg22376940, cg20175449	-0.00908492	chr11	118122973	118124297
APOB	Promoter-DMR	Hypermethylated	0.00114151	0.0342545	-0.45506	0.70753	1.93466	12	cg25071744, cg16306978, cg25123895, cg16723488, cg07636176, cg24309555, cg03350299	0.0244158	chr2	21266886	21268152
MAP3K14	Promoter-DMR	Hypomethylated	0.00114121	0.0342545	-0.45506	-0.528113	-1.90209	29	cg20902751, cg00320414, cg06548363, cg08823240, cg00199048, cg20864568, cg23101793, cg10114760, cg20404716, cg01317633, cg00897875, cg18700940, cg16022555, cg15770702, cg00845370	-0.0159722	chr17	43368729	43395133
RAD21	Promoter-DMR	Hypomethylated	0.00114129	0.0342545	-0.45506	-0.601657	-2.03816	22	cg02456791, cg15383072, cg25623468, cg13578020, cg09523472, cg05940202, cg19343153, cg24294819, cg27593320, cg05577278, cg23565428	-0.00809373	chr8	117883177	117888081
TSHB	Promoter-DMR	Hypermethylated	0.00113958	0.0342545	-0.45506	0.764815	1.90657	9	cg11993114, cg22995149, cg24224407, cg21564763, cg09058542, cg21197023, cg07472627	0.0323012	chr1	115571293	115576328
DCBLD2	Promoter-DMR	Hypomethylated	0.00114601	0.0343349	-0.45506	-0.70502	-2.00937	13	cg27352765, cg05375210, cg04489803, cg07906351, cg09615786, cg24323253, cg02464093, cg04416750, cg16522980	-0.0149089	chr3	98620265	98621456
NOSIP	Promoter-DMR	Hypomethylated	0.00115084	0.0344252	-0.45506	-0.593087	-1.97378	21	cg14273518, cg08097359, cg07554231, cg04484291, cg09823713, cg18665943, cg14364739, cg11856929, cg05696092	-0.0203243	chr19	50064054	50084626
GMEB1	Promoter-DMR	Hypomethylated	0.00115316	0.0344398	-0.45506	-0.614923	-1.96507	19	cg24675730, cg13863668, cg11336539, cg20152731, cg09837361, cg26820929, cg01360989, cg13430534, cg02589538, cg02123191	-0.0126653	chr1	28994700	29010036
TXNIP	Promoter-DMR	Hypomethylated	0.00115556	0.0344572	-0.45506	-0.639153	-2.02109	18	cg12769891, cg00497091, cg20064151, cg04280493, cg22525212, cg17175624, cg22221669, cg22619763, cg10713626, cg13305883, cg17419323, cg17745163, cg25173010, cg18879829, cg19301058, cg19389852	-0.0149813	chr1	145437296	145439013
L3HYPDH	Promoter-DMR	Hypomethylated	0.00116228	0.034603	-0.45506	-0.757095	-1.99292	10	cg17587808, cg26007201, cg17816609, cg22574599, cg25169169, cg14459930	-0.0138145	chr14	59950771	59951720
C17orf104	Promoter-DMR	Hypermethylated	0.00117747	0.0348903	-0.45506	0.707061	1.93338	12	cg22190438, cg02932314, cg15000379, cg12781700, cg17269633	0.0192793	chr17	42732495	42733994
MIR663B	Promoter-DMR	Hypermethylated	0.00117385	0.0348903	-0.45506	0.762978	1.90199	9	cg11125104, cg11552072, cg13379731, cg13398314, cg14691596, cg16652617	0.035764	chr2	133014663	133015670
PHLDA3	Promoter-DMR	Hypermethylated	0.00117747	0.0348903	-0.45506	0.707029	1.93329	12	cg04214350, cg10971895, cg20771670, cg00124009, cg13413412, cg01807886, cg09960211, cg21306294	0.00935836	chr1	201437821	201439578
C4orf10	Promoter-DMR	Hypomethylated	0.00119463	0.0353434	-0.45506	-0.657883	-2.02783	16	cg07923459, cg14233074, cg11864499, cg11140778, cg01872779, cg16176247, cg09633129, cg17200337	-0.00437035	chr4	2935884	2937159
STX19	Promoter-DMR	Hypermethylated	0.00119779	0.0353816	-0.45506	0.742571	1.90597	10	cg09122559, cg15294781, cg04593276, cg16645976, cg01653686, cg09417812, cg03142185, cg00189136, cg27200466	0.0327643	chr3	93740824	93748907
ZNRD1	Promoter-DMR	Hypomethylated	0.00120154	0.0354371	-0.45506	-0.51038	-1.92724	35	cg05062511, cg22394535, cg21759797, cg06013735, cg04095971, cg05567763, cg05382797, cg09247880, cg05636177, cg12909005, cg21793016, cg10680836, cg17285393, cg01382504, cg11216845, cg07955965, cg02078039, cg19919007, cg07481734, cg00154746, cg02649933, cg02383089, cg12389025, cg27023654, cg14462343	-0.0110538	chr6	30027916	30029443
EHMT2	Promoter-DMR	Hypomethylated	0.00120478	0.0354772	-0.45506	-0.523741	-1.92633	31	cg19577206, cg15269027, cg25826973, cg00309106, cg16064612, cg10758037, cg03217966, cg06367453, cg16414425, cg15635876, cg18221850, cg00098063, cg25209609, cg24773542, cg11299207, cg23658874, cg11127603, cg02760218, cg09277816, cg11180771, cg23965077, cg00210002	-0.00738866	chr6	31865522	31866825
PIKFYVE	Promoter-DMR	Hypomethylated	0.00120783	0.0355116	-0.45506	-0.671162	-2.02768	15	cg02669268, cg00707300, cg03378289, cg09509267, cg15399923, cg15219523, cg02241586, cg05268564, cg19351166, cg03701609	-0.0124839	chr2	209129921	209133632
GABRG3	Promoter-DMR	Hypermethylated	0.0012206	0.0355719	-0.45506	0.669205	1.99597	16	cg11651237, cg20362634, cg26508619, cg09257796, cg21711132, cg02069715, cg08920810, cg27553667, cg08460080, cg03024760, cg08445263, cg16384136, cg00745725	0.0278989	chr15	27215448	27216529
GIPC2	Promoter-DMR	Hypomethylated	0.00122305	0.0355719	-0.45506	-0.703895	-2.00617	13	cg21497935, cg20785560, cg01074657, cg00406225, cg09826056, cg09662920, cg19766489, cg09107315, cg00347563	-0.0392019	chr1	78510377	78511979
HIST1H3I	Promoter-DMR	Hypomethylated	0.00121286	0.0355719	-0.45506	-0.607677	-1.98816	20	cg05071577, cg25485294, cg06005695, cg26074223, cg25845597, cg04355968, cg12181621, cg05990544, cg07991112, cg01310019	-0.00596413	chr6	27839850	27841423
POM121L1P	Promoter-DMR	Hypomethylated	0.00121807	0.0355719	-0.45506	-0.754525	-1.98615	10	cg25432807, cg27379407, cg04627849, cg27179375, cg23272378, cg03875006, cg04027757	-0.0170558	chr22	22987059	22987594
SNORD50A	Promoter-DMR	Hypomethylated	0.00122305	0.0355719	-0.45506	-0.702532	-2.00228	13	cg17490806, cg20289299, cg00465058, cg06559547, cg08946615, cg16698201, cg01500633	-0.0143267	chr6	86387148	86388512
TNFSF13B	Promoter-DMR	Hypomethylated	0.00122054	0.0355719	-0.45506	-0.711468	-1.99503	12	cg21143446, cg09646392, cg21784254, cg26918935, cg04059338, cg10864680, cg16995606, cg18703238, cg20945738, cg09158314, cg12664730, cg09450063	-0.0175418	chr13	108920801	108922504
ZNF99	Promoter-DMR	Hypomethylated	0.00121807	0.0355719	-0.45506	-0.754372	-1.98575	10	cg20314184, cg21885775, cg02650790, cg21391659, cg06312775, cg07313704	-0.0350903	chr19	22953960	22968418
SRI	Promoter-DMR	Hypomethylated	0.00122685	0.0356275	-0.45506	-0.670293	-2.02506	15	cg17648644, cg10914655, cg02035199, cg10990350, cg14588411, cg05683227, cg02604407, cg26217489, cg04854568	-0.0132977	chr7	87849336	87857148
DENND1C	Promoter-DMR	Hypomethylated	0.00123167	0.035658	-0.45506	-0.740275	-2.00683	11	cg26597727, cg26818165, cg08936307, cg24800063, cg01250643, cg08243524, cg03662648, cg21037265	-0.0163429	chr19	6481729	6482220
NOP56	Promoter-DMR	Hypomethylated	0.00123167	0.035658	-0.45506	-0.738872	-2.00302	11	cg16160867, cg08563487, cg00405774, cg14542207, cg10544093, cg26132853, cg26011437, cg09045249, cg19734087	-0.00693313	chr20	2632524	2633258
KIAA1524	Promoter-DMR	Hypomethylated	0.00125106	0.0360537	-0.45506	-0.637678	-2.01643	18	cg07413063, cg05262448, cg09720372, cg05888082, cg03402775, cg15763344, cg14787155, cg16279940, cg13977080, cg01457752, cg18452149	-0.0159206	chr3	108308147	108309868
PRKAR1A	Promoter-DMR	Hypomethylated	0.00125019	0.0360537	-0.45506	-0.464902	-1.84693	45	cg08196250, cg17354333, cg25232769, cg21597480, cg07490375, cg06943371, cg04797513, cg15908654, cg04275390, cg07647058, cg24191729, cg20368458, cg23228768, cg07425204, cg02534360, cg00214346, cg08085380, cg03971616, cg16067976, cg26031036, cg08569242, cg02795864	-0.01189	chr17	66421842	66511248
TAF6L	Promoter-DMR	Hypomethylated	0.00124846	0.0360537	-0.45506	-0.613224	-1.95964	19	cg15725808, cg24916100, cg09036496, cg12339644, cg07215870, cg06453915, cg02039920, cg06840239, cg01521250, cg15716277, cg03749507, cg23055396, cg23015488, cg01591227	-0.00667886	chr11	62537501	62539719
INTS12	Promoter-DMR	Hypomethylated	0.00125706	0.0361717	-0.45506	-0.556274	-1.94131	25	cg16971810, cg07761947, cg13072042, cg05182002, cg17871966, cg18059449, cg07850948, cg02514062, cg07068976, cg02005549, cg26036479, cg24545054, cg23712367, cg05092885, cg10346535	-0.00456062	chr4	106625825	106631327
ZKSCAN3	Promoter-DMR	Hypomethylated	0.00126227	0.0362662	-0.45506	-0.595054	-2.03391	23	cg23548042, cg01035945, cg20164279, cg23702226, cg04878727, cg18866106, cg12212060, cg07267166	-0.0119721	chr6	28317393	28326390
NPAT	Promoter-DMR	Hypomethylated	0.00128723	0.0369273	-0.45506	-0.656661	-2.02407	16	cg25400013, cg06750635, cg22477592, cg04709886, cg18457775, cg24030675, cg22837512, cg06053805, cg15370815, cg01756564, cg20342375, cg05033322	-0.00482673	chr11	108093245	108094111
LOXHD1	Promoter-DMR	Hypermethylated	0.0013011	0.0372123	-0.45506	0.500956	1.83701	36	cg15530026, cg17018767, cg18220799, cg22102582, cg17607252, cg13880283, cg07263382, cg20134355, cg11853811, cg22138002, cg07071206, cg05264816, cg19282019, cg10644939, cg23767476, cg06520279, cg16501892	0.00855696	chr18	44098826	44238109
LTC4S	Promoter-DMR	Hypomethylated	0.00129965	0.0372123	-0.45506	-0.785953	-1.91512	8	cg12200124, cg09629657, cg11394785, cg14674856, cg05408831, cg02972749	-0.0196109	chr5	179219500	179221090
F5	Promoter-DMR	Hypomethylated	0.00130575	0.0372889	-0.45506	-0.737329	-1.99884	11	cg10532540, cg26667792, cg08745595, cg16054275, cg09891761, cg24673322	-0.0176096	chr1	169555674	169556657
MTPN	Promoter-DMR	Hypermethylated	0.00131101	0.0373826	-0.45506	0.734967	1.95102	11	cg24321951, cg22530927, cg26327119, cg00880288, cg21537187	0.0306649	chr7	135661842	135663404
DOCK2	Promoter-DMR	Hypomethylated	0.00131679	0.0374346	-0.45506	-0.817283	-1.91407	7	cg02251134, cg26503653, cg24512013, cg21771173, cg23598132	-0.0162544	chr5	169063563	169064311
ZSCAN16	Promoter-DMR	Hypomethylated	0.00131679	0.0374346	-0.45506	-0.816916	-1.91321	7	cg16103834, cg13665593, cg10876282, cg22614075, cg13045351, cg10832328, cg00203456	-0.0213476	chr6	28092048	28092420
TMEM55B	Promoter-DMR	Hypomethylated	0.00132427	0.0375907	-0.45506	-0.654659	-2.01789	16	cg07964109, cg14353162, cg04052452, cg11182381, cg08314206, cg19775898, cg17522363, cg13485156, cg17466535, cg12649914	-0.00819766	chr14	20929430	20930773
CCT3	Promoter-DMR	Hypomethylated	0.00133267	0.037632	-0.45506	-0.62183	-1.94209	17	cg05532239, cg01122716, cg00833537, cg02051805, cg08480939	-0.00669938	chr1	156307962	156309555
FILIP1	Promoter-DMR	Hypermethylated	0.00133369	0.037632	-0.45506	0.584222	1.95466	23	cg14989243, cg02586023, cg12569246, cg19954602, cg18729664, cg24426258, cg10447080, cg11348817, cg27072277, cg00009528, cg04016798, cg03944037, cg13558463	0.0220922	chr6	76134611	76204322
MIR18A	Promoter-DMR	Hypomethylated	0.00133085	0.037632	-0.45506	-0.88223	-1.79696	5	cg07235355, cg07641807, cg02297838, cg17799287	-0.022238	chr13	92001575	92002454
STMN1	Promoter-DMR	Hypomethylated	0.00133301	0.037632	-0.45506	-0.524186	-1.88795	29	cg20741185, cg20685674, cg23714049, cg03539758, cg14076195, cg23323671, cg02386921, cg19362196, cg18867243, cg03210277, cg20320936, cg19400000, cg22943243, cg04471507, cg08134856, cg22701078, cg13793178, cg17342214, cg11709544, cg16183402, cg23079732, cg25059646	-0.0166179	chr1	26231347	26234287
NDUFS1	Promoter-DMR	Hypomethylated	0.00133819	0.037696	-0.45506	-0.593981	-2.03024	23	cg12424566, cg06868758, cg03844611, cg12608507, cg10456774, cg25099438, cg04202957, cg12783110, cg27248887	-0.011939	chr2	207018955	207025477
S100A8	Promoter-DMR	Hypomethylated	0.00133995	0.037696	-0.45506	-0.78423	-1.91092	8	cg24898863, cg20557469, cg16894274, cg20256009, cg20070090, cg00685976, cg09174555, cg20335425	-0.0404355	chr1	153363020	153364020
NOD1	Promoter-DMR	Hypomethylated	0.00134327	0.0377196	-0.45506	-0.545306	-1.93461	26	cg19071544, cg06557644, cg16391151, cg21067911, cg04071779, cg10918527, cg09579281, cg15391930, cg15815016, cg16886835, cg07277549, cg04673032	-0.0132569	chr7	30499283	30518972
TNFSF8	Promoter-DMR	Hypomethylated	0.00134478	0.0377196	-0.45506	-0.767538	-1.95257	9	cg27631256, cg02509894, cg19343707, cg05185749, cg24443250, cg14952515	-0.02726	chr9	117692745	117694255
BAT1	Promoter-DMR	Hypomethylated	0.0013601	0.0380364	-0.45506	-0.478498	-1.87601	42	cg26696685, cg12244756, cg24631162, cg21699509, cg10951305, cg19740491, cg00023321, cg09230467, cg12399860, cg22230559, cg21024122, cg13156044, cg15579095, cg17489752, cg14182431, cg25984249, cg23165226, cg21079591, cg01138972, cg00853714, cg13130696, cg02000145, cg14159895, cg00124488, cg19234301	-0.00542027	chr6	31508318	31511590
PRSS50	Promoter-DMR	Hypermethylated	0.00135989	0.0380364	-0.45506	0.740036	1.89946	10	cg17977862, cg19668234, cg01967580, cg00817731, cg17460445, cg02834909, cg13303179	0.0362259	chr3	46759335	46760272
C5orf44	Promoter-DMR	Hypomethylated	0.00137901	0.0383615	-0.45506	-0.666828	-2.01459	15	cg18741962, cg14756332, cg16310774, cg05166316, cg11399754, cg10186232, cg12490816, cg26900259, cg01869750, cg05665136, cg05455370, cg05720805	-0.00438546	chr5	64919809	64920682
MLLT3	Promoter-DMR	Hypomethylated	0.00137984	0.0383615	-0.45506	-0.653302	-2.01371	16	cg19569248, cg21683774, cg09273951, cg08287909, cg13621212, cg12708636, cg24383891	0.000887517	chr9	20621901	20623705
NRXN1	Promoter-DMR	Hypomethylated	0.00137918	0.0383615	-0.45506	-0.481574	-1.85289	38	cg08008931, cg05378233, cg11905658, cg05001009, cg23946623, cg17526573, cg22324022, cg00345522, cg05495351, cg27112565, cg03129600, cg03295083, cg03168108, cg13999106, cg27042719	-0.00572583	chr2	50574196	51260739
PRPF38A	Promoter-DMR	Hypomethylated	0.00137901	0.0383615	-0.45506	-0.666606	-2.01392	15	cg19776520, cg25605769, cg19856484, cg16136434, cg18227923, cg17146111, cg04407474, cg04253701, cg23606758, cg22404551, cg16965475	-0.0167451	chr1	52869541	52870501
DPPA4	Promoter-DMR	Hypomethylated	0.00138701	0.0384822	-0.45506	-0.847081	-1.86147	6	cg19250607, cg07253829, cg12443195, cg14836960, cg13358761, cg18560366	-0.0597027	chr3	109056349	109057564
FBXO47	Promoter-DMR	Hypomethylated	0.00138825	0.0384822	-0.45506	-0.709292	-1.98893	12	cg14399930, cg04120272, cg16530382, cg26740942, cg23965214, cg10600889, cg22361859, cg00055529, cg06711380	-0.0450887	chr17	37123638	37124701
FAM89B	Promoter-DMR	Hypomethylated	0.00139803	0.0385577	-0.45506	-0.666111	-2.01242	15	cg02828235, cg21689985, cg26754214, cg19050470, cg20184045, cg20165655, cg26225782, cg04682787	-0.00830919	chr11	65338330	65340282
LOC100130581	Promoter-DMR	Hypomethylated	0.00140403	0.0385577	-0.45506	-0.747813	-1.96848	10	cg22958480, cg09329144, cg19747876, cg02189951, cg07169660	-0.0163764	chr17	41466268	41467212
PTCRA	Promoter-DMR	Hypomethylated	0.00140367	0.0385577	-0.45506	-0.76585	-1.94828	9	cg22634505, cg09271791, cg01702009, cg01928820	-0.0243003	chr6	42882406	42883762
RNF220	Promoter-DMR	Hypomethylated	0.00140067	0.0385577	-0.45506	-0.520659	-1.91499	31	cg23557935, cg17329287, cg16822216, cg21612167, cg19719902, cg04023150, cg14403130, cg05597624, cg21686694, cg26341102, cg15830864, cg24515341, cg01175682, cg01267315, cg10224098, cg01422881, cg17341755, cg22123777, cg15590950	-0.00737234	chr1	44869992	44877749
RPAP3	Promoter-DMR	Hypomethylated	0.00139803	0.0385577	-0.45506	-0.666164	-2.01258	15	cg12104395, cg21437225, cg10103276, cg01953407, cg19353873, cg06780202, cg24026388, cg25862839, cg16605745	-0.00692723	chr12	48096050	48100842
SERPINB5	Promoter-DMR	Hypermethylated	0.00139513	0.0385577	-0.45506	0.667819	1.94647	14	cg19022006, cg19043778, cg11862144, cg20490031, cg26753302, cg25841373, cg18324144	0.0119676	chr18	61143197	61144339
TMEM173	Promoter-DMR	Hypomethylated	0.00140525	0.0385577	-0.45506	-0.683059	-1.99873	14	cg03317505, cg14655316, cg26037505, cg09944760, cg16983159, cg16532438, cg00070715, cg12116266, cg08321103	-0.0114963	chr5	138861832	138863439
BCL2L1	Promoter-DMR	Hypomethylated	0.00141688	0.0388204	-0.45506	-0.650959	-2.00649	16	cg21306641, cg00782854, cg03816593, cg16137862, cg11551419, cg07379251, cg09190106, cg23752198, cg02457826, cg23509889, cg07602173, cg15025647, cg12896779	-0.00864158	chr20	30310246	30311963
IGSF8	Promoter-DMR	Hypomethylated	0.00142	0.0388496	-0.45506	-0.610766	-1.95178	19	cg03165841, cg04016768, cg07377341, cg02032115, cg19097259, cg22802111, cg04122068, cg14416284, cg01023271, cg27313960, cg16553182, cg04697119, cg19944463, cg18218073, cg12390003	-0.0179946	chr1	160068221	160069938
B4GALNT4	Promoter-DMR	Hypomethylated	0.00142296	0.0388742	-0.45506	-0.57087	-1.9638	24	cg15762098, cg16004226, cg15971656, cg10726517, cg07556915, cg10798664, cg10321339, cg17682432, cg21996245, cg25020933, cg18916019, cg24194132, cg18546477, cg23409699	-0.0205397	chr11	368351	369875
THRA	Promoter-DMR	Hypomethylated	0.00142891	0.0389806	-0.45506	-0.521604	-1.87865	29	cg12487464, cg06083020, cg09370888, cg11612641, cg07313155, cg01965751, cg17467752, cg23121350, cg11804928, cg04493894, cg16644567, cg04272820, cg25389328, cg11512009	-0.0115817	chr17	38217443	38229533
C12orf65	Promoter-DMR	Hypomethylated	0.00143871	0.0390548	-0.45506	-0.507376	-1.88574	32	cg25424237, cg17373514, cg11202094, cg13371907, cg26068169, cg08529062, cg05881947, cg02339418, cg19031841, cg13062424, cg10073303, cg08894685, cg25717295	-0.00790855	chr12	123716634	123737931
DCTN3	Promoter-DMR	Hypomethylated	0.00144069	0.0390548	-0.45506	-0.781798	-1.90499	8	cg09208362, cg17681386, cg14286155, cg13622657, cg21101352, cg06418184	-0.00656851	chr9	34620395	34621668
IQGAP2	Promoter-DMR	Hypomethylated	0.00144206	0.0390548	-0.45506	-0.602166	-1.97013	20	cg16235707, cg18607609, cg16245467, cg20535450, cg21627658, cg18090986, cg04144379, cg08042364, cg10414921, cg11051031, cg02294176, cg17357161	-0.0162955	chr5	75698309	75905010
MSL2	Promoter-DMR	Hypomethylated	0.00143871	0.0390548	-0.45506	-0.507338	-1.8856	32	cg25961579, cg02563553, cg15377866, cg12799951, cg09552166, cg08370618, cg02728748, cg16717735, cg14025029, cg24114491, cg03799316, cg22376827, cg23308400, cg08534679, cg23257386, cg10703670, cg11413034, cg03335207	-0.00880938	chr3	135883103	135916118
MTO1	Promoter-DMR	Hypomethylated	0.00144401	0.0390548	-0.45506	-0.681859	-1.99522	14	cg11561443, cg13997649, cg21708354, cg13435101, cg19339848, cg14169841, cg01061843, cg14586630, cg26201579, cg04751207, cg17626203	-0.0261355	chr6	74169999	74171739
NACA	Promoter-DMR	Hypomethylated	0.00144609	0.0390548	-0.45506	-0.620106	-1.9367	17	cg15402075, cg20482364, cg11673745, cg27185521, cg12011897, cg08134859, cg16576294, cg10230355	-0.00590667	chr12	57118673	57119835
SKA2	Promoter-DMR	Hypomethylated	0.00144609	0.0390548	-0.45506	-0.62008	-1.93662	17	cg20009499, cg20104110, cg17989037, cg06712410, cg11214846, cg17663700, cg12941374, cg19379959, cg27512082, cg09726208, cg16764909, cg16861410	-0.0145402	chr17	57232396	57234279
ABCC8	Promoter-DMR	Hypermethylated	0.00146509	0.0391207	-0.45506	0.701703	1.91873	12	cg17381377, cg14469826, cg18097532, cg03835043, cg00289429, cg15683950, cg13851843, cg22240472, cg03790908	0.0267844	chr11	17498329	17499932
ACOT12	Promoter-DMR	Hypermethylated	0.00146244	0.0391207	-0.45506	0.857019	1.87607	6	cg19383244, cg21942082, cg17741014	0.0129602	chr5	80690092	80691176
IFT57	Promoter-DMR	Hypomethylated	0.00146257	0.0391207	-0.45506	-0.765023	-1.94617	9	cg09277389, cg11735308, cg17773376, cg16559260, cg25746844, cg11823969	-0.0164274	chr3	107941242	107942749
KRTCAP2	Promoter-DMR	Hypomethylated	0.00145392	0.0391207	-0.45506	-0.650484	-2.00502	16	cg23288653, cg25613262, cg11278262, cg21361251, cg12743489, cg04498190, cg23211832, cg21473748, cg16302187	-0.00616616	chr1	155145774	155147160
NOP16	Promoter-DMR	Hypomethylated	0.00145392	0.0391207	-0.45506	-0.649291	-2.00135	16	cg08434295, cg16470576, cg07797221, cg07355446, cg26363603, cg04834534, cg01252586, cg12744354, cg11181536	-0.00805228	chr5	175815445	175816524
PLEKHG6	Promoter-DMR	Hypermethylated	0.00146373	0.0391207	-0.45506	0.534767	1.87522	30	cg08908960, cg26081413, cg07444731, cg09951445, cg16853370, cg23679992, cg08189171, cg13320138, cg18518680, cg14565014, cg27271937, cg20667825, cg13675624, cg25268678, cg12781018	0.0183073	chr12	6418459	6422131
RHOT1	Promoter-DMR	Hypomethylated	0.00145509	0.0391207	-0.45506	-0.664828	-2.00854	15	cg12993139, cg17450291, cg02431833, cg07925633, cg06024236, cg24598634, cg24948067, cg25673844, cg23788454	-0.00619096	chr17	30468874	30484438
TRAPPC6A	Promoter-DMR	Hypomethylated	0.00146116	0.0391207	-0.45506	-0.631969	-1.99837	18	cg00555293, cg19703494, cg18405297, cg00249181, cg07928695, cg22769810, cg11589573, cg09433379, cg15176664, cg07504373, cg26616148, cg04881464	-0.00917914	chr19	45681407	45682841
C16orf65	Promoter-DMR	Hypomethylated	0.00148099	0.0394896	-0.45506	-0.780827	-1.90263	8	cg08372297, cg04900667, cg01386121, cg27015931, cg01068823, cg15703512, cg26886544	-0.020275	chr16	22012404	22012743
TDRKH	Promoter-DMR	Hypomethylated	0.0014839	0.0395114	-0.45506	-0.550513	-1.92121	25	cg20227763, cg22339486, cg05188549, cg27273848, cg17091671, cg18516252, cg07612349, cg20352394, cg03928020, cg20686828, cg07821496, cg07092448, cg22463080	-0.0140246	chr1	151756039	151764147
SLC12A8	Promoter-DMR	Hypermethylated	0.0014898	0.0396128	-0.45506	0.655035	1.92972	15	cg08325501, cg10747115, cg19768599, cg06983508, cg07755390, cg07405771, cg09363539	0.0162081	chr3	124930336	124932002
PTN	Promoter-DMR	Hypomethylated	0.00149935	0.0398108	-0.45506	-0.569211	-1.95809	24	cg03464514, cg18769353, cg01751605, cg26979473, cg15446796, cg22979093, cg06915773, cg11874123, cg11521965, cg26788569	-0.0148881	chr7	136944526	137029392
FAH	Promoter-DMR	Hypomethylated	0.00151195	0.0400891	-0.45506	-0.697576	-1.98816	13	cg27663476, cg19622358, cg05038121, cg03462733, cg07699440, cg26892618, cg25646046	-0.017781	chr15	80443908	80445357
CDC25C	Promoter-DMR	Hypomethylated	0.00151845	0.0401225	-0.45506	-0.568047	-1.95408	24	cg01117549, cg14784788, cg06763443, cg07093156, cg22748850, cg26688412, cg11518421, cg27303461, cg04198187, cg10947302, cg18831045, cg21656706, cg21489753, cg25769935, cg24098762	-0.00919446	chr5	137667015	137675076
PLOD3	Promoter-DMR	Hypomethylated	0.0015217	0.0401225	-0.45506	-0.618318	-1.93112	17	cg23266533, cg04074766, cg19873785, cg12625296, cg13150734, cg13736331, cg27039626, cg02446080, cg16639138, cg27550442	-0.0102381	chr7	100860599	100862300
RNF149	Promoter-DMR	Hypomethylated	0.00151561	0.0401225	-0.45506	-0.745073	-1.96127	10	cg07815386, cg09579953, cg20428383, cg21816336, cg14461650, cg03533523	-0.00661416	chr2	101924667	101926154
USO1	Promoter-DMR	Hypomethylated	0.00152154	0.0401225	-0.45506	-0.678616	-1.98573	14	cg13551894, cg07207599, cg13341135, cg03380207, cg07296816, cg17827536, cg26943399, cg11223816, cg01753879, cg02482946	-0.00755262	chr4	76649216	76649977
PPFIBP1	Promoter-DMR	Hypomethylated	0.00152464	0.0401439	-0.45506	-0.432599	-1.76525	51	cg06058319, cg03434384, cg19900314, cg11245088, cg18836267, cg04777881, cg01061590, cg01313057, cg10813296, cg00021166, cg04878697, cg00178998, cg08736634, cg14970340, cg04661346, cg23524021, cg23097277, cg27272447	-0.00943703	chr12	27676221	27787944
CENPT	Promoter-DMR	Hypomethylated	0.00153793	0.0402137	-0.45506	-0.459809	-1.85863	48	cg01219811, cg24033148, cg22637872, cg01939117, cg26434278, cg15905120, cg26246322, cg00496272, cg11396418, cg17243001, cg01496648, cg25662680, cg02793854, cg09564493, cg02057239, cg22376230, cg13973674, cg16485385, cg04030584, cg04657461, cg12352460, cg09850601, cg02117197, cg12797788	-0.0068631	chr16	67867788	67882312
GDAP1L1	Promoter-DMR	Hypermethylated	0.00153391	0.0402137	-0.45506	0.627437	1.90085	17	cg12989128, cg04448487, cg17810944, cg23677927, cg13868604, cg11283869, cg09994356	0.0135645	chr20	42874843	42884297
KIF18A	Promoter-DMR	Hypomethylated	0.00153744	0.0402137	-0.45506	-0.595717	-2.01804	22	cg26004130, cg02343814, cg19372491, cg23490773, cg19562854, cg21046078, cg16497921, cg10470873, cg15456081, cg27309677, cg21118186, cg06544937, cg16786315, cg16058444	-0.0062211	chr11	28120733	28130838
LEP	Promoter-DMR	Hypermethylated	0.00153678	0.0402137	-0.45506	0.607368	1.93986	20	cg19594666, cg26814075, cg11045943, cg13381984, cg14734794, cg08349670, cg00840332	0.018053	chr7	127879920	127891959
TMCC2	Promoter-DMR	Hypomethylated	0.00153452	0.0402137	-0.45506	-0.49807	-1.86474	33	cg06207917, cg18195201, cg08353146, cg23521101, cg17351876, cg06327472, cg13852486, cg06912830, cg05284643, cg14969981, cg13173164, cg25320668, cg14498996, cg17617683, cg27092613, cg21270767	-0.0112454	chr1	205195627	205225359
DOCK9	Promoter-DMR	Hypermethylated	0.00155165	0.0404605	-0.45506	0.627215	1.90017	17	cg02397479, cg09941798, cg04836038, cg09283763, cg04577276, cg18073271, cg02836533	0.0113577	chr13	99630210	99740157
NPR2	Promoter-DMR	Hypermethylated	0.00155035	0.0404605	-0.45506	0.767711	1.8492	8	cg17426373, cg12876594, cg10689784, cg16058737, cg24194775	0.0554826	chr9	35791475	35792957
UBA5	Promoter-DMR	Hypomethylated	0.00155739	0.0405543	-0.45506	-0.517397	-1.90299	31	cg22588644, cg04733388, cg24110099, cg25087553, cg02780328, cg08643953, cg17132548, cg07580932, cg19329408, cg04187236, cg10594818, cg25711078, cg01899810, cg24577160, cg00244392, cg10453758, cg27296757	-0.0060226	chr3	132372265	132384490
ZNF226	Promoter-DMR	Hypomethylated	0.00156031	0.0405745	-0.45506	-0.677825	-1.98341	14	cg22229043, cg03894587, cg10138008, cg22003469, cg10830889, cg02896355, cg01627741, cg00023168, cg03573702, cg19836894, cg19331658	-0.0117104	chr19	44667871	44669612
DOPEY2	Promoter-DMR	Hypomethylated	0.00158174	0.0409626	-0.45506	-0.778603	-1.89721	8	cg00673191, cg04565233, cg17946714, cg05092891, cg26080567	-0.0477083	chr21	37535372	37536923
GMFG	Promoter-DMR	Hypomethylated	0.00158036	0.0409626	-0.45506	-0.76302	-1.94108	9	cg20650545, cg09569432, cg27360210, cg24796852	-0.0128621	chr19	39826668	39827533
THAP6	Promoter-DMR	Hypomethylated	0.00157841	0.0409626	-0.45506	-0.616843	-1.92651	17	cg12093136, cg12986955, cg15540044, cg03209871, cg19115630, cg13540024, cg18642534, cg19283470	-0.0127898	chr4	76438412	76440093
KIAA0090	Promoter-DMR	Hypomethylated	0.00159322	0.0410555	-0.45506	-0.707409	-1.98365	12	cg05346593, cg00789731, cg00759836, cg05688084, cg26547761, cg24107872, cg06837242	-0.0059802	chr1	19577941	19578805
SAMD1	Promoter-DMR	Hypomethylated	0.00159401	0.0410555	-0.45506	-0.810819	-1.89893	7	cg04906549, cg00034555, cg05412414, cg22601577, cg09964854	-0.00822106	chr19	14201154	14202476
SYNE2	Promoter-DMR	Hypermethylated	0.00158901	0.0410555	-0.45506	0.469245	1.84243	45	cg16503753, cg07101560, cg21615907, cg14270417, cg26897514, cg16725974, cg07262554, cg04823958, cg17309380, cg19913123, cg21647636, cg05915593, cg23250157, cg00851532, cg27088639, cg18885540, cg21055933, cg26085966, cg16540134	0.0134169	chr14	64319089	64682912
ZNF790	Promoter-DMR	Hypomethylated	0.00159224	0.0410555	-0.45506	-0.503232	-1.887	34	cg10211019, cg02966453, cg22753918, cg07684889, cg01202997, cg07808761, cg17656260, cg02343318, cg12268623, cg10400937, cg14870914, cg10734240, cg03607773, cg14195122, cg16540393, cg16646909, cg07056149, cg22334559, cg07825094, cg12794878	-0.0109477	chr19	37326833	37342758
BIRC5	Promoter-DMR	Hypermethylated	0.00160226	0.0412119	-0.45506	0.755335	1.88294	9	cg25986496, cg05679113, cg01886741, cg12307370	0.00504811	chr17	76209632	76210317
ADK	Promoter-DMR	Hypomethylated	0.00162507	0.0414909	-0.45506	-0.540385	-1.91715	26	cg15925718, cg16088251, cg15363270, cg18786171, cg21063714, cg15117920, cg05019661, cg21060952, cg00689794, cg14441964, cg12134724, cg21975540, cg10388823	-0.00748892	chr10	75910039	75936573
PRRG2	Promoter-DMR	Hypomethylated	0.00162628	0.0414909	-0.45506	-0.663316	-2.00398	15	cg14273518, cg07554231, cg04484291, cg09823713, cg18665943, cg14364739, cg21961766, cg05696092	-0.0263808	chr19	50083579	50086378
PSTPIP1	Promoter-DMR	Hypomethylated	0.00162061	0.0414909	-0.45506	-0.731517	-1.98308	11	cg19642402, cg05293365, cg26976356, cg26025891, cg04839725, cg26227523, cg03338933, cg26192769, cg12703269	-0.0179008	chr15	77286232	77287906
REG3G	Promoter-DMR	Hypermethylated	0.00161739	0.0414909	-0.45506	0.763837	1.83987	8	cg06372233, cg26217814, cg01357846, cg02990092, cg00627233, cg20840800	0.0135533	chr2	79251911	79253193
SNORD104	Promoter-DMR	Hypomethylated	0.00162309	0.0414909	-0.45506	-0.842595	-1.85161	6	cg26529556, cg12977686, cg20850195, cg09783537, cg00614969	-0.0100004	chr17	62223225	62223405
TNFRSF1A	Promoter-DMR	Hypomethylated	0.00161962	0.0414909	-0.45506	-0.761864	-1.93814	9	cg00973286, cg10589094, cg26160008, cg00574580, cg14749964, cg26254667	-0.0140728	chr12	6451035	6452596
LUZP6	Promoter-DMR	Hypermethylated	0.00164031	0.0417926	-0.45506	0.625016	1.89351	17	cg24321951, cg22530927, cg26327119, cg00880288, cg21537187, cg17374727	0.0266141	chr7	135615376	135663404
MRPS16	Promoter-DMR	Hypomethylated	0.00165722	0.0420079	-0.45506	-0.676669	-1.98003	14	cg01430621, cg05647846, cg07995365, cg25111781, cg03037366, cg10898837, cg02160826, cg26210946, cg03576467	-0.00263098	chr10	75012285	75013665
PSMA3	Promoter-DMR	Hypomethylated	0.00165765	0.0420079	-0.45506	-0.73085	-1.98128	11	cg04864640, cg12279704, cg15427941, cg03822118, cg23784173, cg15104818, cg16082737, cg25738403, cg24041036	-0.0120335	chr14	58710717	58711637
VAMP8	Promoter-DMR	Hypomethylated	0.00165765	0.0420079	-0.45506	-0.730844	-1.98126	11	cg05656364, cg10632773, cg23752985, cg12542933, cg05486094, cg12177094, cg22088495	-0.0162	chr2	85803209	85804732
ZNF155	Promoter-DMR	Hypomethylated	0.00165722	0.0420079	-0.45506	-0.67667	-1.98003	14	cg20828319, cg17059705, cg27309253, cg27209953, cg10754510, cg07058902, cg17160925, cg10590767, cg21906335, cg23456212, cg00773978	-0.0235399	chr19	44487129	44488612
CA13	Promoter-DMR	Hypomethylated	0.00166604	0.0420513	-0.45506	-0.695017	-1.98086	13	cg14320633, cg19716981, cg10267817, cg24484339, cg16542006, cg06906980, cg03612092, cg19452685, cg08508368, cg20503956	-0.011439	chr8	86157364	86158082
PPM1J	Promoter-DMR	Hypomethylated	0.00166604	0.0420513	-0.45506	-0.695091	-1.98107	13	cg00093220, cg08738562, cg19833011, cg13419927, cg04828892, cg09188322, cg13988606	-0.00809487	chr1	113257602	113259167
TMEM198	Promoter-DMR	Hypomethylated	0.00166604	0.0420513	-0.45506	-0.6952	-1.98138	13	cg15253243, cg08240007, cg17891495, cg24760647, cg04118884, cg16264492, cg05401428, cg13055713, cg05785671, cg10058449	-0.0103906	chr2	220407699	220408793
PHIP	Promoter-DMR	Hypomethylated	0.0016766	0.0422226	-0.45506	-0.676074	-1.97829	14	cg21875336, cg26363168, cg04750775, cg08587415, cg27194049, cg19950079, cg05801338, cg04480383, cg19494004	-0.0114906	chr6	79787807	79788764
TRIM50	Promoter-DMR	Hypermethylated	0.00167729	0.0422226	-0.45506	0.562578	1.90901	24	cg24774953, cg06842913, cg08622280, cg22120509, cg04756316, cg11818821, cg19343600, cg06104667, cg03951180, cg19251573, cg16064586, cg05669157	0.0106183	chr7	72738961	72743248
LYST	Promoter-DMR	Hypomethylated	0.00168731	0.042363	-0.45506	-0.48322	-1.84517	36	cg14098846, cg09626225, cg27348232, cg21114453, cg22562550, cg13298734, cg13677741, cg21442773, cg18130058, cg07655126, cg12875892, cg13974715, cg02057343, cg19643344, cg16962115, cg07299525	-0.0178451	chr1	235998714	236047285
POLR1A	Promoter-DMR	Hypomethylated	0.00169183	0.042363	-0.45506	-0.615391	-1.92198	17	cg17648537, cg22328901, cg19124316, cg01149764, cg13921858, cg02957990, cg07923809, cg15747190, cg09391979, cg16398094, cg10829120	-0.00712557	chr2	86332837	86333795
SFRS18	Promoter-DMR	Hypomethylated	0.00169183	0.042363	-0.45506	-0.615103	-1.92108	17	cg08494713, cg05491930, cg10067743, cg08183291, cg20999246, cg24807054, cg12400430, cg08676600, cg27383468, cg08669361	-0.0101984	chr6	99863810	99873943
SNORD76	Promoter-DMR	Hypomethylated	0.00169183	0.042363	-0.45506	-0.61521	-1.92141	17	cg05396044, cg19406762, cg17868533, cg06189265, cg16702794, cg00155514, cg11537707, cg16290996, cg06704773, cg07177756	-0.00838028	chr1	173835989	173837298
C3orf59	Promoter-DMR	Hypomethylated	0.00170263	0.0425771	-0.45506	-0.775271	-1.88909	8	cg27495769, cg24828455, cg25714392	0.000644689	chr3	192635636	192636424
LOC283314	Promoter-DMR	Hypomethylated	0.00171282	0.0427751	-0.45506	-0.807187	-1.89042	7	cg21990700, cg27130630, cg13593553, cg07526656, cg21439672, cg16100690, cg07027613	-0.0260439	chr12	7260546	7260888
ZBTB25	Promoter-DMR	Hypomethylated	0.00173578	0.0432916	-0.45506	-0.524172	-1.8839	28	cg13674574, cg22043361, cg11828669, cg09625325, cg03902214, cg16776006, cg00834319, cg08092393, cg22940211, cg21668988, cg05219996, cg09241243, cg01011425, cg15524567, cg01852180, cg03074732	-0.00809287	chr14	64958234	64972050
AOAH	Promoter-DMR	Hypomethylated	0.00174293	0.0434125	-0.45506	-0.773862	-1.88565	8	cg16858211, cg07056061, cg05999993, cg25733272, cg10946755, cg14451276	-0.0341614	chr7	36764019	36765609
ALCAM	Promoter-DMR	Hypomethylated	0.00174765	0.0434377	-0.45506	-0.628291	-1.98675	18	cg02259284, cg16338347, cg18239337, cg11531198, cg09684136, cg17550268, cg09222287, cg08519233, cg02582608	-0.00641979	chr3	105084438	105086213
DR1	Promoter-DMR	Hypomethylated	0.00174854	0.0434377	-0.45506	-0.612627	-1.91335	17	cg16258463, cg20694648, cg14843772, cg26555401, cg22050281, cg13510583, cg02421543, cg12217222, cg10813147, cg10319137	-0.011529	chr1	93810826	93812119
ACBD4	Promoter-DMR	Hypomethylated	0.0017513	0.0434493	-0.45506	-0.533839	-1.89631	27	cg20796357, cg20139425, cg24839693, cg03247834, cg07473843, cg14010578, cg10852358, cg00049411, cg18039474, cg01676322, cg20878190, cg21695836, cg07093258, cg14023780, cg18011274	-0.00430123	chr17	43208740	43213429
BAZ2A	Promoter-DMR	Hypomethylated	0.00177667	0.0438626	-0.45506	-0.757683	-1.9275	9	cg14634319, cg18206859, cg11186584, cg09280475, cg20574434, cg25683012, cg18955060	-0.00942125	chr12	57024163	57031651
IKZF5	Promoter-DMR	Hypomethylated	0.00177844	0.0438626	-0.45506	-0.661506	-1.99851	15	cg08295310, cg26022877, cg17834180, cg13648088, cg25709030, cg00931497	-0.00748728	chr10	124759024	124768896
MTRF1	Promoter-DMR	Hypomethylated	0.00177956	0.0438626	-0.45506	-0.70393	-1.97389	12	cg12661770, cg25627728, cg22691736, cg02178898, cg09380198, cg25283254, cg19921439, cg11095404, cg21446692	-0.0214451	chr13	41835947	41838582
SYNPO2	Promoter-DMR	Hypomethylated	0.00177844	0.0438626	-0.45506	-0.661483	-1.99844	15	cg16096646, cg02519806, cg22608385, cg00415978, cg04918504, cg05624475, cg02971668, cg02819335	-0.0194567	chr4	119771278	119810092
TMC1	Promoter-DMR	Hypermethylated	0.00177586	0.0438626	-0.45506	0.524172	1.83199	29	cg19776934, cg24439945, cg15362829, cg15095654, cg16405472, cg02924741, cg09099925, cg01024580, cg14035664, cg20317044, cg13430489, cg07980824, cg01695715, cg24763949, cg04565479	0.0123562	chr9	75135995	75263371
ARHGDIB	Promoter-DMR	Hypomethylated	0.00178912	0.0438693	-0.45506	-0.578438	-1.92503	21	cg10087172, cg22614759, cg21724765, cg08251901, cg20917083, cg19826026, cg23216398, cg00512404, cg07611519, cg10925082, cg16393012	-0.0106093	chr12	15103680	15115942
ATP5SL	Promoter-DMR	Hypomethylated	0.00178585	0.0438693	-0.45506	-0.625871	-1.97909	18	cg08099193, cg08685384, cg26688832, cg24830872, cg27498675	-0.00638718	chr19	41945510	41947210
DHX29	Promoter-DMR	Hypomethylated	0.00178912	0.0438693	-0.45506	-0.578593	-1.92555	21	cg00798886, cg25542251, cg05225431, cg08822204, cg09230732, cg07500501, cg22127314, cg07589143, cg05254132, cg04014864, cg22607959	-0.00931921	chr5	54603267	54604424
MIR365-1	Promoter-DMR	Hypomethylated	0.00178431	0.0438693	-0.45506	-0.875019	-1.78227	5	cg22388260, cg06916001, cg00928596, cg02533339	-0.0516984	chr16	14402157	14403138
EEF1G	Promoter-DMR	Hypomethylated	0.00180086	0.044043	-0.45506	-0.692528	-1.97377	13	cg20518716, cg03218988, cg22933646, cg10397070, cg13872356, cg03680238, cg22126690, cg14073716, cg14250984, cg05529236, cg24254177	-0.0180965	chr11	62341449	62342730
SYVN1	Promoter-DMR	Hypomethylated	0.00180086	0.044043	-0.45506	-0.692475	-1.97362	13	cg26868799, cg02282849, cg10550693, cg05942152, cg19990190, cg27510386, cg03306564, cg03147548	-0.00663676	chr11	64901230	64903275
CSGALNACT2	Promoter-DMR	Hypomethylated	0.00180495	0.0440861	-0.45506	-0.597473	-1.95478	20	cg24376955, cg26674752, cg07263012, cg27591196, cg15275427, cg27348090, cg03743413	-0.0125495	chr10	43632601	43647019
C4orf43	Promoter-DMR	Hypomethylated	0.00182012	0.0443992	-0.45506	-0.692073	-1.97247	13	cg24197689, cg23151374, cg04854794, cg26125787, cg03401093, cg26250558, cg22779651, cg13957827, cg23596401	-0.0123599	chr4	164414732	164415941
CD48	Promoter-DMR	Hypomethylated	0.00183557	0.0445799	-0.45506	-0.757145	-1.92613	9	cg25902146, cg19408145, cg24342146, cg05200628, cg27625552, cg25199836, cg24154340	-0.0135909	chr1	160681530	160683107
ICAM2	Promoter-DMR	Hypomethylated	0.00183932	0.0445799	-0.45506	-0.60163	-1.92259	19	cg24080793, cg02898493, cg10275770, cg12793803, cg16047144, cg04034685, cg03311205, cg10237362, cg03472870, cg20701457	-0.0141832	chr17	62084205	62098717
MRPL23	Promoter-DMR	Hypermethylated	0.00183594	0.0445799	-0.45506	0.760989	1.83301	8	cg16399643, cg16195338, cg26639216, cg07977153	0.0216421	chr11	1967857	1968318
PRPF6	Promoter-DMR	Hypomethylated	0.00183557	0.0445799	-0.45506	-0.75722	-1.92632	9	cg15855336, cg03224418, cg05929574, cg12473036, cg02071259, cg03654279	-0.0106552	chr20	62611207	62612592
ZNHIT1	Promoter-DMR	Hypomethylated	0.00183932	0.0445799	-0.45506	-0.602149	-1.92425	19	cg23266533, cg06636347, cg04074766, cg19873785, cg12625296, cg13736331, cg27039626, cg02446080, cg16639138, cg27550442, cg18805625	-0.0114352	chr7	100859600	100861437
RCC1	Promoter-DMR	Hypomethylated	0.00185123	0.0447539	-0.45506	-0.51426	-1.89146	31	cg00217971, cg01018002, cg21062556, cg12549954, cg24815828, cg08513617, cg07598686, cg05047493, cg17394179, cg10512748, cg07528123, cg05903516, cg20977394, cg15599490, cg13023541, cg00261690, cg11737527	-0.00877714	chr1	28831782	28856281
THNSL1	Promoter-DMR	Hypomethylated	0.00185105	0.0447539	-0.45506	-0.671979	-1.96631	14	cg08847038, cg06763909, cg26737041, cg04689409, cg17991990, cg02690159, cg18971416, cg22974158, cg18634296, cg07834476	-0.00979253	chr10	25305002	25306365
C1orf97	Promoter-DMR	Hypomethylated	0.00185918	0.044869	-0.45506	-0.839742	-1.84534	6	cg05785348, cg13466970, cg14286274, cg06886207	-0.00277631	chr1	211555733	211555998
HGFAC	Promoter-DMR	Hypermethylated	0.00186074	0.044869	-0.45506	0.694193	1.89819	12	cg26123401, cg02115806, cg14256452, cg26900875, cg26955579, cg03835229	0.0375508	chr4	3442311	3443735
ANK2	Promoter-DMR	Hypomethylated	0.0018693	0.0449214	-0.45506	-0.537306	-1.90623	26	cg01268541, cg02060584, cg11521427, cg27634695, cg14008500, cg14712611, cg03476195, cg26796245, cg17711763, cg20360704, cg01130406	-0.0104507	chr4	113738613	113970935
KLHL26	Promoter-DMR	Hypomethylated	0.00186893	0.0449214	-0.45506	-0.74204	-1.95329	10	cg18515229, cg18405786, cg24873414, cg10019819, cg21554109, cg26523299	-0.0130131	chr19	18746981	18747733
SNHG3-RCC1	Promoter-DMR	Hypomethylated	0.00187004	0.0449214	-0.45506	-0.522071	-1.87634	28	cg24469114, cg25775721, cg01018002, cg16013246, cg20985980, cg22238707, cg26793226, cg12057368, cg05047493, cg10512748, cg23912171, cg10700647, cg15161854, cg26419621, cg00261690	-0.0118005	chr1	28831874	28856281
ADAMTSL1	Promoter-DMR	Hypomethylated	0.00187483	0.0449792	-0.45506	-0.754936	-1.92051	9	cg00116234, cg07403294, cg16714091, cg10005611, cg05815905	-0.0164233	chr9	18472617	18474243
ITGBL1	Promoter-DMR	Hypermethylated	0.00188495	0.0451648	-0.45506	0.554568	1.91807	27	cg10164367, cg22070156, cg07937672, cg02119955, cg15731500, cg20781389, cg00346024, cg00168301, cg05138203, cg23920922, cg18261781, cg15209376, cg13344582	0.0126278	chr13	102103930	102209181
ACOT8	Promoter-DMR	Hypomethylated	0.00191713	0.0453608	-0.45506	-0.728427	-1.97471	11	cg13525458, cg26826223, cg23134520, cg15566619, cg08101264, cg00675039, cg05202720, cg09719331, cg04013732	-0.0092298	chr20	44485949	44487266
ALDH3A1	Promoter-DMR	Hypermethylated	0.00190683	0.0453608	-0.45506	0.557593	1.90564	25	cg18736736, cg12258471, cg20253238, cg13295878, cg19435033, cg11475454, cg27451508, cg18957070, cg01471036	0.0109859	chr17	19648414	19652535
CH25H	Promoter-DMR	Hypomethylated	0.00190045	0.0453608	-0.45506	-0.623056	-1.97019	18	cg11662264, cg18762485, cg02022481, cg24568842, cg17984375, cg24919790, cg12547474, cg10155681, cg23967742, cg20341758, cg23410627, cg10092652	-0.00969835	chr10	90966221	90968091
FAM158A	Promoter-DMR	Hypomethylated	0.00191713	0.0453608	-0.45506	-0.727982	-1.9735	11	cg25953341, cg15440973, cg21116657, cg04742071, cg23389061, cg21032623, cg23058863	-0.00473393	chr14	24610583	24611268
IRGQ	Promoter-DMR	Hypomethylated	0.00191713	0.0453608	-0.45506	-0.640849	-1.97533	16	cg00519346, cg05298871, cg15715542, cg04018639, cg25453681, cg17327502, cg09562240, cg07141702, cg08873701, cg02454210, cg13331136, cg07667595	-0.0109504	chr19	44099741	44100966
KLHL30	Promoter-DMR	Hypermethylated	0.00190923	0.0453608	-0.45506	0.694467	1.96126	13	cg02931058, cg02144874, cg01623771, cg23906687, cg00226984, cg00025626, cg22771396, cg15367150	0.0320337	chr2	239046275	239049392
PEX2	Promoter-DMR	Hypermethylated	0.00190923	0.0453608	-0.45506	0.693937	1.95976	13	cg03179020, cg26702290, cg01791597, cg18188756, cg06929468, cg09960596, cg13690605, cg05205432	0.0250965	chr8	77897727	77914291
SIK2	Promoter-DMR	Hypomethylated	0.00191409	0.0453608	-0.45506	-0.754718	-1.91996	9	cg10283277, cg08181646, cg05456966, cg25777073, cg12234896, cg10797910	-0.00801857	chr11	111472343	111473380
SNW1	Promoter-DMR	Hypomethylated	0.00191409	0.0453608	-0.45506	-0.754607	-1.91968	9	cg09701567, cg12781395, cg16268863, cg25618149, cg11719323	-0.00806741	chr14	78227565	78227867
XRCC4	Promoter-DMR	Hypomethylated	0.00190045	0.0453608	-0.45506	-0.59559	-1.94862	20	cg15676060, cg08769852, cg17598732, cg25112586, cg16555806, cg22507960, cg06826808, cg25243721, cg26577002, cg07987252, cg23220475, cg23248587	-0.0113302	chr5	82372786	82376472
AAGAB	Promoter-DMR	Hypomethylated	0.00192661	0.0455089	-0.45506	-0.581667	-1.98815	23	cg05766965, cg11866006, cg25332869, cg23148406, cg02527919, cg12499126, cg01549820, cg11971724, cg11768604, cg23718275, cg10140153, cg24635799, cg20457062	-0.0123718	chr15	67532979	67548895
OXSM	Promoter-DMR	Hypomethylated	0.00193061	0.0455089	-0.45506	-0.659948	-1.9938	15	cg10508817, cg08365618, cg21992844, cg19744947, cg06122080, cg13305165, cg15611364, cg07258928	-0.00995294	chr3	25830573	25832283
WDR75	Promoter-DMR	Hypomethylated	0.00192882	0.0455089	-0.45506	-0.700751	-1.96498	12	cg10426652, cg06257029, cg06522063, cg18921061, cg11929911, cg04170442, cg12791010, cg27370131, cg00261688	-0.00924149	chr2	190305524	190306182
KLHL14	Promoter-DMR	Hypomethylated	0.00193462	0.0455467	-0.45506	-0.597728	-1.91012	19	cg13353999, cg01679516, cg14891195, cg13476901, cg00389976, cg21501358, cg01472737, cg09381134, cg06591973, cg27014538, cg20162206, cg16016270, cg16342115	-0.0247707	chr18	30350935	30354310
SLC25A45	Promoter-DMR	Hypomethylated	0.00193865	0.0455848	-0.45506	-0.594372	-1.94463	20	cg03795893, cg04221429, cg20505924, cg21787030, cg14643497, cg15414132, cg01490004, cg20414098, cg04261607, cg07325562, cg17951736	-0.0108899	chr11	65148466	65152244
ACIN1	Promoter-DMR	Hypomethylated	0.0019427	0.0456232	-0.45506	-0.531079	-1.88651	27	cg23712970, cg04561327, cg00884794, cg02037503, cg00855938, cg25935813, cg11867516, cg15982991, cg25140501, cg09367198, cg16066294, cg06667168, cg11774227, cg16202736, cg16955505, cg00867446, cg02416289	-0.00501642	chr14	23540584	23566312
GUCY1A3	Promoter-DMR	Hypomethylated	0.00196319	0.0460226	-0.431708	-0.574223	-1.911	21	cg06175090, cg24508611, cg09750385, cg14603466, cg22276332, cg09456838, cg24867142, cg04840415, cg27662483, cg09912350, cg21176026	-0.0107762	chr4	156586483	156627035
XRCC6BP1	Promoter-DMR	Hypomethylated	0.00196457	0.0460226	-0.431708	-0.771511	-1.87993	8	cg24493976, cg20553107, cg01207623, cg13325584, cg03333718, cg10730750, cg02763798	-0.0146542	chr12	58334492	58335502
ATF7	Promoter-DMR	Hypomethylated	0.00197704	0.0460406	-0.431708	-0.560398	-1.92777	24	cg01480384, cg02157894, cg08250528, cg07992625, cg27177391, cg09587151, cg01468539, cg15520292, cg23696212, cg21755457, cg04177479	-0.00825052	chr12	53994907	54020901
CDKAL1	Promoter-DMR	Hypomethylated	0.00197293	0.0460406	-0.431708	-0.595366	-1.90257	19	cg07564108, cg14729847, cg09494573, cg00586909, cg16764807, cg20587409, cg08493837, cg05303408, cg19664712, cg11890506, cg08684922, cg08642186, cg09341695	-0.0136043	chr6	20533394	20545503
GGPS1	Promoter-DMR	Hypomethylated	0.00198239	0.0460406	-0.431708	-0.535259	-1.89896	26	cg06891548, cg07814876, cg06212607, cg08265627, cg21182176, cg25994883, cg11732257, cg18917640, cg12009109, cg07808835, cg03502757, cg18313583, cg05652840, cg08330825, cg23687319	-0.00617053	chr1	235490339	235495317
LOC149837	Promoter-DMR	Hypermethylated	0.00197068	0.0460406	-0.431708	0.759318	1.82899	8	cg25958766, cg03287299, cg08329597, cg16763089, cg20295248, cg10831901, cg25844605	0.0386257	chr20	5485245	5485873
NDE1	Promoter-DMR	Hypomethylated	0.00197761	0.0460406	-0.431708	-0.49838	-1.8688	34	cg09730820, cg07370023, cg03520903, cg10484734, cg12706810, cg22178085, cg23767029, cg08618981, cg00485047, cg05202924, cg23546097, cg01109243, cg20342118, cg22874960	-0.005428	chr16	15736405	15758037
SPC25	Promoter-DMR	Hypomethylated	0.00196884	0.0460406	-0.431708	-0.659442	-1.99227	15	cg07224215, cg04949346, cg17942426, cg02440394, cg13605690, cg15237047, cg06350524, cg01413228, cg14465028, cg20609092, cg06580318, cg06971765	-0.0157631	chr2	169746660	169747574
TEX19	Promoter-DMR	Hypomethylated	0.00198147	0.0460406	-0.431708	-0.872333	-1.7768	5	cg04806562, cg02626854, cg15602217	-0.0230209	chr17	80315917	80319589
C8orf73	Promoter-DMR	Hypomethylated	0.00199003	0.0461407	-0.431708	-0.803843	-1.88259	7	cg14809332, cg03967627, cg24351694, cg26536354, cg19878482, cg20127859, cg01048372	-0.043528	chr8	144654887	144656271
ORC4L	Promoter-DMR	Hypomethylated	0.00199158	0.0461407	-0.431708	-0.726568	-1.96967	11	cg23120335, cg04106641, cg26664634, cg06394585, cg24222746, cg05218490, cg22944122, cg15017156, cg24157652	-0.0118924	chr2	148747824	148779564
CARD8	Promoter-DMR	Hypomethylated	0.00201543	0.046636	-0.431708	-0.593599	-1.9421	20	cg21455891, cg06392883, cg05189891, cg05059333, cg17866356, cg26683005, cg12474981, cg06296724, cg19141973	-0.0197884	chr19	48744219	48760233
CENPE	Promoter-DMR	Hypomethylated	0.0020288	0.0466915	-0.431708	-0.726198	-1.96866	11	cg21163042, cg19590290, cg00260715, cg03675082, cg18094824, cg26727807, cg08656504, cg27598017	-0.00853963	chr4	104119471	104120051
DUSP22	Promoter-DMR	Hypomethylated	0.00203207	0.0466915	-0.431708	-0.751765	-1.91245	9	cg18110333, cg04267224, cg07332563, cg21548813, cg03395511, cg17876578, cg05064044, cg17604214, cg11235426	-0.0217629	chr6	290588	292522
GLS	Promoter-DMR	Hypomethylated	0.00203207	0.0466915	-0.431708	-0.750117	-1.90826	9	cg17300307, cg15522719, cg14761552, cg21497043, cg10469153, cg02640306	-0.00605391	chr2	191744975	191745736
JKAMP	Promoter-DMR	Hypomethylated	0.00203264	0.0466915	-0.431708	-0.607812	-1.89831	17	cg17587808, cg20449327, cg10089014, cg26007201, cg17816609, cg22574599, cg25169169, cg14459930, cg16007772	-0.00746435	chr14	59950363	59953221
LILRA4	Promoter-DMR	Hypomethylated	0.00203207	0.0466915	-0.431708	-0.749822	-1.9075	9	cg25040293, cg12338956, cg07192712, cg03575041, cg23034631	-0.0135167	chr19	54850444	54851740
MED6	Promoter-DMR	Hypomethylated	0.00203207	0.0466915	-0.431708	-0.752241	-1.91366	9	cg07774222, cg12046056, cg16339264, cg04843851, cg07971753, cg22864613, cg02067639, cg26097271, cg26040939	-0.0125681	chr14	71067346	71068188
ITPR1	Promoter-DMR	Hypomethylated	0.00204106	0.0467145	-0.431708	-0.579446	-1.98056	23	cg24131262, cg21024916, cg24758110, cg06261742, cg02855830, cg22742385, cg08304078, cg01650484, cg14643330, cg06716686	-0.014512	chr3	4533905	4558017
LPAR5	Promoter-DMR	Hypomethylated	0.00204106	0.0467145	-0.431708	-0.578946	-1.97885	23	cg23736020, cg25655096, cg18951718, cg25883083, cg10457436, cg05924780, cg03074223, cg06588028, cg13690828, cg18123037, cg08430631, cg10188763, cg26233227, cg16510709, cg12018809	-0.0234005	chr12	6730599	6746030
NDC80	Promoter-DMR	Hypomethylated	0.00204094	0.0467145	-0.431708	-0.572143	-1.90408	21	cg18418962, cg00277996, cg12105108, cg21796667, cg03305491, cg05407825, cg26661543, cg14868726, cg26393983, cg06454226, cg17322050, cg02807146, cg19467294, cg14313868	-0.00741399	chr18	2570712	2572965
C6orf115	Promoter-DMR	Hypomethylated	0.00204529	0.0467548	-0.431708	-0.657246	-1.98564	15	cg12577850, cg13265740, cg08402640, cg24878755, cg21280171, cg15932787, cg16114141, cg04086019, cg11871021, cg01938066	-0.0042909	chr6	139349120	139354385
ANKRD42	Promoter-DMR	Hypomethylated	0.00205381	0.046893	-0.431708	-0.558757	-1.92213	24	cg19451038, cg03162131, cg10763218, cg14662260, cg19875047, cg13898527, cg26656136, cg24142682, cg09141943, cg24222192, cg26478571, cg25633727, cg01631182, cg04721602, cg08941317	-0.00768423	chr11	82903868	82905709
RPS6KA2	Promoter-DMR	Hypomethylated	0.0020581	0.0469342	-0.431708	-0.515342	-1.89121	30	cg09184730, cg27140389, cg18775016, cg14610875, cg20515377, cg23327221, cg12308909, cg20206437, cg23035088, cg14839257, cg04471409, cg22776125, cg21760146, cg01327552, cg18949300, cg24699519, cg07015190, cg02926731, cg18866084	-0.0072725	chr6	167040440	167276650
ZNF350	Promoter-DMR	Hypomethylated	0.00206603	0.0470581	-0.431708	-0.637949	-1.96639	16	cg03577153, cg16580934, cg18649745, cg27565719, cg05017253, cg25835225, cg25782003, cg27654641, cg24162630	-0.013633	chr19	52483893	52491268
WDR6	Promoter-DMR	Hypomethylated	0.00208421	0.0474151	-0.431708	-0.668908	-1.95732	14	cg08455380, cg07702554, cg07636037, cg03640148, cg13001274, cg03362689, cg08889949, cg01433699, cg07226813, cg08451218	-0.00936859	chr3	49044175	49044952
ARID2	Promoter-DMR	Hypomethylated	0.00210325	0.0477335	-0.431708	-0.724576	-1.96427	11	cg23932241, cg20877895, cg01737581, cg00035453, cg01353809, cg14817975, cg27515949, cg18306520, cg23465749, cg06613666	-0.0175464	chr12	46122334	46123583
LTB4R	Promoter-DMR	Hypomethylated	0.00210096	0.0477335	-0.431708	-0.508579	-1.83174	29	cg16075268, cg07760773, cg21886367, cg26915907, cg20007021, cg25576711, cg15364618, cg26310551	-0.0219714	chr14	24779259	24784787
RPL11	Promoter-DMR	Hypomethylated	0.00211099	0.0477943	-0.431708	-0.747082	-1.90053	9	cg26358599, cg00636391, cg20148285, cg22968727, cg23922515, cg04608326	-0.00435843	chr1	24017115	24018218
SETD6	Promoter-DMR	Hypomethylated	0.00211099	0.0477943	-0.431708	-0.747104	-1.90059	9	cg26666090, cg02549819, cg01472538	-0.00786265	chr16	58548873	58549298
TAS1R3	Promoter-DMR	Hypermethylated	0.00211821	0.0479004	-0.431708	0.748034	1.86474	9	cg20705390, cg24252805, cg03833995, cg07346648, cg14890378	0.0352786	chr1	1265354	1266700
GRM2	Promoter-DMR	Hypermethylated	0.00212751	0.0480346	-0.431708	0.543938	1.88467	28	cg12934382, cg23585673, cg13685294, cg11025960, cg04453050, cg02218260, cg14024077, cg21213853, cg10324572, cg26079664, cg14792912, cg25693132, cg10707626	0.0193644	chr3	51740201	51749334
MYST2	Promoter-DMR	Hypomethylated	0.00212922	0.0480346	-0.431708	-0.802866	-1.8803	7	cg04226364, cg07469835, cg08961388, cg01200087, cg20185454, cg18104321, cg13533976	-0.0128366	chr17	47865453	47866115
PCP4	Promoter-DMR	Hypomethylated	0.00214048	0.0481735	-0.431708	-0.723074	-1.96019	11	cg00895324, cg19069346, cg25174409, cg12174335, cg26648754, cg15169706, cg11904882, cg16496024	-0.020176	chr21	41238156	41239396
RUNX1	Promoter-DMR	Hypomethylated	0.00213951	0.0481735	-0.431708	-0.508314	-1.83078	29	cg19836199, cg04915566, cg15412634, cg01519261, cg15242225, cg03017480, cg08443845, cg01406267, cg06912965, cg02635869, cg01725383, cg16066237, cg13030790, cg04357830, cg23508333, cg16367085, cg07961283	-0.00739737	chr21	36259179	36422800
SRD5A2	Promoter-DMR	Hypermethylated	0.00214387	0.0481926	-0.431708	0.645322	1.9011	15	cg11765362, cg00712943, cg22549881, cg08894761, cg06492144	0.037709	chr2	31805915	31807474
LPIN2	Promoter-DMR	Hypomethylated	0.00217118	0.0486906	-0.431708	-0.530128	-1.88076	26	cg07616376, cg27246827, cg10295595, cg06308882, cg07514040, cg00308680, cg12245438, cg07908662, cg00803804, cg13820589, cg08058233, cg11516594, cg18110535	-0.00658402	chr18	2962968	3013400
SLC33A1	Promoter-DMR	Hypomethylated	0.00216898	0.0486906	-0.431708	-0.619816	-1.95995	18	cg14960293, cg14176449, cg05828272, cg11875060, cg22068985, cg25770572, cg05643110, cg16579347, cg22572214, cg02868222, cg09452751, cg08596544, cg21538020, cg12335906	-0.00603455	chr3	155571198	155572952
TRIM64C	Promoter-DMR	Hypermethylated	0.00217895	0.0488068	-0.431708	0.883709	1.82499	5	cg23872116, cg06548447, cg13558029	0.026297	chr11	49080590	49081712
AMY2B	Promoter-DMR	Hypermethylated	0.00218709	0.0488158	-0.431708	0.744277	1.85537	9	cg20275549, cg23707905, cg13908518, cg11391462, cg17056089, cg16900618, cg22036057, cg20489317	0.0117975	chr1	104096517	104113061
CRYAB	Promoter-DMR	Hypomethylated	0.00218461	0.0488158	-0.431708	-0.605681	-1.89165	17	cg21010821, cg15545878, cg00514609, cg13084335, cg15204861, cg10048349, cg06430014, cg14278787, cg07476508	-0.0269816	chr11	111782282	111784942
TAX1BP3	Promoter-DMR	Hypomethylated	0.00218461	0.0488158	-0.431708	-0.605697	-1.8917	17	cg25955817, cg10225491, cg17599186, cg19786489, cg09476683, cg24394934, cg19656070, cg12004730, cg02041137, cg25026013	-0.0115196	chr17	3571878	3573096
UNC13D	Promoter-DMR	Hypomethylated	0.00219098	0.0488449	-0.431708	-0.697938	-1.95709	12	cg01430390, cg21333665, cg22467534, cg09177080, cg01574231, cg15177359, cg12884495, cg23467561	-0.0208895	chr17	73840659	73842017
AASDHPPT	Promoter-DMR	Hypomethylated	0.00221803	0.0489313	-0.431708	-0.588407	-1.99328	22	cg24953615, cg27196691, cg09602562, cg09590193, cg26869362, cg24378945, cg08268160, cg05032994, cg18380260, cg09213347, cg03915167, cg04891917	-0.00975111	chr11	105946808	105948605
C14orf86	Promoter-DMR	Hypermethylated	0.00222153	0.0489313	-0.431708	0.743441	1.85329	9	cg13026754, cg19591003, cg16736080, cg24013741, cg18596947	0.020617	chr14	94392718	94393816
COPS2	Promoter-DMR	Hypomethylated	0.00222592	0.0489313	-0.431708	-0.685744	-1.95444	13	cg02706205, cg06104007, cg12290394, cg19298572, cg19183542, cg16408583, cg20973743, cg02606218, cg14317651	-0.0114752	chr15	49447782	49448778
DHRS3	Promoter-DMR	Hypomethylated	0.00220737	0.0489313	-0.431708	-0.619453	-1.9588	18	cg13420744, cg23828766, cg09361488, cg19656972, cg01346152, cg04010939, cg11694418, cg02902865, cg06299537, cg26937389, cg26917873, cg26887379, cg01083689, cg20345277, cg09229231	-0.0100408	chr1	12677263	12679306
DHX38	Promoter-DMR	Hypomethylated	0.00222459	0.0489313	-0.431708	-0.510771	-1.87862	31	cg01804696, cg05596135, cg07956936, cg23024175, cg08888412, cg02686533, cg17514851, cg17768253, cg05741182, cg06124295, cg27409761, cg23266305, cg00625177, cg14972705, cg22337624, cg04592758	-0.00707842	chr16	72126421	72129315
GIN1	Promoter-DMR	Hypomethylated	0.0022226	0.0489313	-0.431708	-0.605331	-1.89056	17	cg27013295, cg21673079, cg01077267, cg03165769, cg18150362, cg07194689, cg13099150, cg07880297, cg05173698, cg15364663, cg18986329, cg01612425	-0.0111664	chr5	102455306	102456979
INTS9	Promoter-DMR	Hypomethylated	0.00221197	0.0489313	-0.431708	-0.513746	-1.88535	30	cg27020749, cg15720343, cg23662892, cg03363242, cg07421858, cg14442394, cg02102810, cg03103158, cg11180303, cg05314271, cg27033190, cg16431095, cg01124961, cg07267296, cg00459975, cg07358015	-0.00640833	chr8	28717216	28749099
OBSCN	Promoter-DMR	Hypermethylated	0.0022119	0.0489313	-0.431708	0.652588	1.90207	14	cg19789505, cg26940100, cg20630560, cg26575914	0.0153823	chr1	228394509	228398977
RPL38	Promoter-DMR	Hypomethylated	0.00220108	0.0489313	-0.431708	-0.666141	-1.94922	14	cg06339099, cg18043070, cg25985778, cg11948047, cg19040509, cg07702783, cg04029715, cg18439671, cg14173624, cg14023149	-0.00742231	chr17	72198719	72199935
SNHG3	Promoter-DMR	Hypomethylated	0.00221493	0.0489313	-0.431708	-0.721412	-1.95569	11	cg25775721, cg16013246, cg21062556, cg20985980, cg23912171, cg07528123, cg05903516, cg15599490	-0.0178459	chr1	28831782	28832468
TMEM190	Promoter-DMR	Hypermethylated	0.00222153	0.0489313	-0.431708	0.743373	1.85312	9	cg19910200, cg15520962, cg23750193, cg04800569, cg26397459, cg15986919	0.0373274	chr19	55887152	55888274
TXNL4B	Promoter-DMR	Hypomethylated	0.00222459	0.0489313	-0.431708	-0.510771	-1.87862	31	cg01804696, cg05596135, cg07956936, cg23024175, cg08888412, cg02686533, cg17514851, cg17768253, cg05741182, cg06124295, cg27409761, cg23266305, cg00625177, cg14972705, cg22337624, cg04592758	-0.00707842	chr16	72126421	72129315
CASC4	Promoter-DMR	Hypomethylated	0.00223644	0.048935	-0.431708	-0.65436	-1.97692	15	cg12491688, cg09528352, cg06945429, cg01254234, cg23858530, cg06692356, cg13186404	-0.0132567	chr15	44579510	44581470
COL8A2	Promoter-DMR	Hypomethylated	0.00223644	0.048935	-0.431708	-0.652594	-1.97158	15	cg15501865, cg20454443, cg04545015, cg06318011, cg25851745, cg10997069, cg09213975, cg08713695, cg00358200, cg22380322	-0.0174367	chr1	36565772	36583668
CRACR2A	Promoter-DMR	Hypomethylated	0.00223644	0.048935	-0.431708	-0.652615	-1.97165	15	cg03111156, cg14442312, cg21616755, cg17840421, cg14341378, cg14912143, cg04611726, cg17662445, cg02554272	-0.0162324	chr12	3814083	3863764
ITFG1	Promoter-DMR	Hypomethylated	0.00223644	0.048935	-0.431708	-0.653089	-1.97308	15	cg24728447, cg26339529, cg26094035, cg14022620, cg05131766, cg16133146, cg26801241, cg08358115, cg04152921	-0.00273831	chr16	47492751	47496047
CCM2	Promoter-DMR	Hypomethylated	0.00224575	0.0490467	-0.431708	-0.591642	-1.9357	20	cg15110300, cg23235142, cg10626261, cg26433975, cg16919019, cg18205668, cg23991989, cg17349352, cg16589305, cg22037919, cg14088052	-0.00895118	chr7	45038259	45067055
MIMT1	Promoter-DMR	Hypermethylated	0.00224673	0.0490467	-0.431708	0.652261	1.90112	14	cg10719746, cg14849423, cg22294267, cg19335327, cg12205903, cg20628335, cg15777825, cg20897667, cg22354595, cg13960339, cg02162069	0.0227921	chr19	57350846	57352252
PCDH20	Promoter-DMR	Hypomethylated	0.00225215	0.0491083	-0.431708	-0.636077	-1.96062	16	cg15182360, cg00245538, cg04498214, cg01273351, cg15839219, cg17903776, cg01836044, cg22936975, cg02246190, cg05034702, cg12525584, cg18671854	-0.0101188	chr13	61989203	61990741
LGALS1	Promoter-DMR	Hypomethylated	0.00226588	0.0493508	-0.431708	-0.697224	-1.95509	12	cg26518497, cg08835221, cg00142150, cg00292662, cg10587741, cg27619353, cg19853760	-0.0102023	chr22	38071001	38071677
RWDD2A	Promoter-DMR	Hypomethylated	0.00228891	0.049795	-0.431708	-0.525153	-1.86546	27	cg22977430, cg24204740, cg22814048, cg07963725, cg04749631, cg04397883, cg19119071, cg10169971, cg04887278, cg15185804, cg03947199, cg00766421	-0.0104385	chr6	83902161	83904091
ATP5A1	Promoter-DMR	Hypomethylated	0.00229354	0.0498383	-0.431708	-0.474433	-1.81161	36	cg08959095, cg16734281, cg18069568, cg20410673, cg26604901, cg22858861, cg07881863, cg22283488, cg00865227, cg12108650, cg14735734, cg10532125, cg00530593, cg18959360, cg14128819, cg22226091, cg09647892, cg25174615, cg21686188, cg24148581, cg26626598, cg18864914, cg15277511, cg24135438, cg05299703, cg25388527	-0.00159717	chr18	43677569	43685360
EHBP1L1	Promoter-DMR	Hypomethylated	0.00230334	0.0499861	-0.431708	-0.696675	-1.95355	12	cg19446777, cg03899103, cg05113000, cg15217978, cg02532488, cg14189782, cg10006762, cg17304336, cg18765439	-0.00780577	chr11	65342202	65343833
HCP5	Promoter-DMR	Hypomethylated	0.00230827	0.0499861	-0.431708	-0.745763	-1.89718	9	cg03735370, cg08099293, cg13784557, cg16561878, cg24947255, cg07572131	-0.00489556	chr6	31430641	31430954
KCNH7	Promoter-DMR	Hypomethylated	0.00230827	0.0499861	-0.431708	-0.745634	-1.89685	9	cg09454925, cg10132588, cg21302951, cg19965810, cg07150045, cg12302070	-0.0271947	chr2	163695111	163696187
RNF39	Gene-DMR	Hypermethylated	1e-10	2.98e-07	NA	0.745376	2.90763	46	cg09279736, cg03343571, cg15877520, cg01286685, cg07382347, cg13401893, cg13185413, cg12633154, cg12736877, cg10930308, cg02188185, cg20249327, cg00947782, cg13918754, cg23712018, cg06249604, cg26730543, cg16582419, cg16078649, cg16908633, cg03293507, cg09533428, cg24378136, cg24103044, cg21175940, cg24330456	0.0910245	chr6	30038897	30042987
ARHGAP15	Gene-DMR	Hypermethylated	1e-10	2.98e-07	NA	0.562828	2.52061	96	cg20770201, cg18490648, cg11322941, cg03868187, cg06072734, cg14101400, cg05330314, cg15818448, cg01943987, cg15800340, cg07409629, cg12657374, cg11310863, cg04374059, cg27356001, cg12806825, cg12167813, cg04251616, cg22812903, cg25323302, cg09206588, cg17020611, cg00617101, cg12984001, cg17056048, cg07539108, cg12431110, cg27455061, cg23310540, cg19235908, cg07791203, cg23437503, cg09356062, cg0…	0.0136288	chr2	143915955	144519856
LRBA	Gene-DMR	Hypermethylated	1e-10	2.98e-07	NA	0.548981	2.48337	99	cg16385330, cg25486429, cg09403382, cg10865318, cg20668096, cg21107389, cg25335987, cg25995955, cg03989039, cg18080558, cg07904475, cg20377024, cg20334738, cg21977434, cg14361653, cg26234880, cg27449976, cg08219218, cg23344338, cg27316517, cg01676733, cg06205196, cg11793599, cg07070613, cg03729251, cg05878390, cg14904733, cg23461126, cg17433772, cg11292536, cg26218269, cg25718696, cg27086483, cg2…	0.0163468	chr4	151201478	151934025
FAF1	Gene-DMR	Hypermethylated	2.0471e-08	2.1787e-05	-0.733762	0.639351	2.46397	44	cg13713602, cg14617905, cg06009107, cg12278631, cg01905124, cg23008418, cg22715854, cg12003141, cg10511332, cg00001534, cg16321293, cg14924764, cg21406811, cg13932557, cg17989266, cg02825478, cg21579982, cg12339461, cg25357660, cg23544957, cg21143794, cg25100172, cg16143626, cg27278810, cg13280380, cg23124630, cg12470218, cg25458367	0.0174144	chr1	50925650	51421695
SYNE1	Gene-DMR	Hypermethylated	1.20321e-10	2.98798e-07	-0.826657	0.540732	2.44672	101	cg11318342, cg03003217, cg18605905, cg19836706, cg15332386, cg10968523, cg11313862, cg13237947, cg04306225, cg04706583, cg19696227, cg09516930, cg15478292, cg20999110, cg00041666, cg19827346, cg21606405, cg03796916, cg01844274, cg25743221, cg08780496, cg17400707, cg22574343, cg18051234, cg06036509, cg16017287, cg13219552, cg10414477, cg07092233, cg12900185, cg15791714, cg08354100, cg17423198, cg0…	0.0135832	chr6	152445489	152920608
GNAS	Gene-DMR	Hypermethylated	2.28259e-10	4.85865e-07	-0.826657	0.53095	2.41056	104	cg21534584, cg23159236, cg01538522, cg17334845, cg07341934, cg26767990, cg27027803, cg16305154, cg10011623, cg06047881, cg20018057, cg05974269, cg22648015, cg03837903, cg04019914, cg02107718, cg03673016, cg11357538, cg03821543, cg01748573, cg20782596, cg09049861, cg23496597, cg00267746, cg20126878, cg22407822, cg07516978, cg20008140, cg26356502, cg10748817, cg09772382, cg20083839, cg13353325, cg2…	0.0224934	chr20	57430663	57486076
EXOC2	Gene-DMR	Hypermethylated	5.72941e-09	8.53682e-06	-0.761461	0.5542	2.39056	77	cg25773612, cg12612527, cg08544002, cg21886991, cg14791529, cg05460425, cg19241741, cg14653814, cg01116868, cg17370364, cg25302849, cg14374089, cg08998593, cg16199907, cg14101960, cg07128895, cg05870889, cg10548497, cg21084119, cg07955367, cg08185061, cg03730114, cg11028770, cg21701184, cg22886659, cg18628639, cg12376355, cg09607658, cg18423918, cg02631921, cg11218048, cg24500898, cg05175353, cg0…	0.00990596	chr6	489238	690428
VPS13B	Gene-DMR	Hypermethylated	1.10616e-08	1.37348e-05	-0.74774	0.547165	2.36021	77	cg14143822, cg10500570, cg04175786, cg27171622, cg15571489, cg04053740, cg02264665, cg04552799, cg09922092, cg22548703, cg26554337, cg09777235, cg23159157, cg14183706, cg06258648, cg17117823, cg02383035, cg04009868, cg22564448, cg18224970, cg16701694, cg11348413, cg25639138, cg00451651, cg18576301, cg03177438, cg10572689, cg12817680, cg23664486, cg15584486, cg24985667, cg10941394, cg02693238, cg2…	0.0147157	chr8	100025496	100885941
EXOC4	Gene-DMR	Hypermethylated	1.85326e-09	3.45169e-06	-0.788187	0.516494	2.34493	104	cg16791322, cg24852246, cg11561653, cg04893180, cg12167301, cg00148025, cg14334643, cg00482026, cg03673969, cg15017007, cg03927200, cg03449922, cg06936006, cg21933001, cg08061386, cg14805382, cg12001606, cg23414759, cg15519155, cg16132835, cg03203151, cg20760883, cg24074470, cg00859479, cg12389209, cg26400514, cg17271223, cg23149098, cg25481735, cg20740086, cg00158184, cg12468192, cg27369931, cg1…	0.0143277	chr7	132937984	133749053
PKD1	Gene-DMR	Hypermethylated	9.2133e-09	1.24798e-05	-0.74774	0.533494	2.34039	82	cg02874538, cg15388393, cg06653572, cg18901954, cg25597692, cg01904776, cg09411495, cg04668677, cg06522070, cg06826602, cg04781587, cg26061749, cg21947488, cg04418330, cg19967305, cg08289134, cg25256517, cg24277262, cg04844323, cg02879554, cg03202803, cg27517281, cg16916283, cg03091367, cg01911977, cg19712499, cg01216679, cg19949931, cg00263650, cg04146151, cg03494430, cg02411293, cg17546493, cg1…	0.0160573	chr16	2140326	2185289
SEMA6A	Gene-DMR	Hypermethylated	4.52907e-07	0.000269932	-0.674963	0.63603	2.33225	38	cg27272565, cg13176077, cg06162745, cg08404740, cg14672470, cg09807033, cg09253187, cg07453683, cg22044319, cg02464338, cg27092877, cg16200252, cg11365170, cg22658391, cg02084828, cg14666364, cg12732713, cg04007892, cg17739501, cg11958341, cg26423542, cg13685437, cg21480144, cg19210830, cg03660788, cg19172814	0.0199275	chr5	115782461	115839148
PDGFD	Gene-DMR	Hypermethylated	6.51468e-07	0.000331022	-0.659444	0.620415	2.3241	40	cg06560282, cg27453036, cg09194202, cg25859489, cg05246098, cg18740899, cg04420335, cg17323171, cg02540593, cg23663999, cg06968130, cg11692488, cg05529595, cg04142010, cg09869422, cg19092845, cg18289710, cg15689283, cg25269313, cg09688928	0.0150759	chr11	103791252	104034330
C15orf41	Gene-DMR	Hypermethylated	3.83425e-07	0.000238043	-0.674963	0.590779	2.3211	49	cg21391790, cg14810638, cg19532161, cg24666248, cg25051885, cg27245219, cg26942580, cg03604176, cg00297993, cg15032112, cg15031013, cg12754085, cg23835766, cg17567690, cg22319198, cg02388453, cg20038602, cg24499462, cg20903486, cg13337270, cg01644092, cg17771100, cg08660235	0.0169686	chr15	36872220	37095576
CYHR1	Gene-DMR	Hypermethylated	1.66679e-06	0.00063955	-0.643552	0.692358	2.3198	26	cg08636686, cg04790755, cg13071208, cg03467011, cg12129918, cg20387172, cg06529836, cg22912214, cg16508028, cg21042749, cg22601688, cg15189104, cg25390352, cg15268510, cg00718444, cg05260031, cg20972796, cg02839896, cg08297205	0.0221452	chr8	145675857	145689754
PTPRD	Gene-DMR	Hypermethylated	9.7709e-07	0.000415961	-0.643552	0.695375	2.31796	25	cg12017553, cg10393837, cg25391098, cg08290373, cg14464893, cg14258031, cg21207699, cg08995041, cg08022079, cg13230151, cg14452619, cg23194394, cg13848405, cg14561892, cg14048460, cg15077282, cg06728102	0.020841	chr9	8329935	8713788
TDRD3	Gene-DMR	Hypermethylated	3.46196e-06	0.00114629	-0.627257	0.767836	2.30751	16	cg24949049, cg07750552, cg21650200, cg12075396, cg07690193, cg01365900, cg10579624, cg23678937, cg26471295, cg21124875, cg07823340, cg26628461, cg20800199, cg19380984	0.0200697	chr13	60984566	61103094
FRYL	Gene-DMR	Hypermethylated	1.67399e-06	0.00063955	-0.643552	0.674013	2.3058	28	cg26711344, cg02258969, cg06001208, cg13284299, cg24777290, cg07600672, cg02611392, cg19527543, cg07475348, cg21094724, cg22600215, cg10432274, cg09689991, cg07193667, cg22175915, cg16668093	0.0179232	chr4	48501509	48631431
CDKAL1	Gene-DMR	Hypermethylated	2.16037e-09	3.57661e-06	-0.774939	0.505115	2.30528	105	cg16362647, cg23941211, cg25986352, cg07905141, cg01725658, cg07390531, cg14981848, cg07196044, cg06028870, cg09789256, cg07491468, cg27515596, cg03149360, cg08682385, cg07019133, cg00682125, cg27551556, cg00735632, cg20125407, cg17154807, cg06268237, cg17284200, cg07625712, cg10002979, cg25991727, cg23315712, cg09112695, cg06008803, cg09619607, cg13405222, cg08617492, cg15646123, cg03523917, cg0…	0.0117927	chr6	20565154	21227796
EFR3A	Gene-DMR	Hypermethylated	2.17343e-06	0.000771049	-0.627257	0.664935	2.30073	29	cg04168997, cg26669438, cg06644086, cg05968596, cg19163331, cg26977742, cg17214279, cg01926029, cg01676918, cg06990571, cg01419499, cg08271180, cg04922772, cg20423765, cg12240515, cg09435479, cg23796040, cg11607882	0.0152352	chr8	132916815	133013005
ATM	Gene-DMR	Hypermethylated	7.07858e-06	0.00200573	-0.610527	0.696309	2.29407	24	cg12444564, cg06879405, cg00978083, cg12139707, cg13599666, cg05471373, cg03272798, cg05548334, cg09493837, cg21704255, cg03092399, cg04544994, cg16700399, cg08954307, cg00978897, cg24027342, cg19115729, cg04770025, cg19643901, cg19892525, cg02941979	0.0284716	chr11	108100763	108234750
DPYD	Gene-DMR	Hypermethylated	9.67076e-07	0.000415961	-0.643552	0.579778	2.27788	49	cg24155937, cg10890168, cg05828609, cg23057232, cg12605277, cg00080253, cg08887368, cg01750053, cg16511333, cg24960006, cg25969802, cg05763335, cg07717191, cg18484079, cg15384317, cg17140186, cg02805559, cg11226378, cg17489163, cg06451467, cg02827386, cg18645035, cg16320208, cg08024495, cg05763558, cg12271549, cg20509748, cg15449489, cg11232368, cg07313437, cg25529519, cg06526153	0.015042	chr1	97559808	98386435
RALGPS2	Gene-DMR	Hypermethylated	3.68882e-06	0.00119486	-0.627257	0.737544	2.27315	19	cg12287196, cg04958082, cg10147632, cg15337846, cg13364003, cg13724466, cg11508928, cg24475948, cg04776542, cg27561959, cg12436870, cg05630800, cg18116825, cg00145303, cg07044282	0.0331453	chr1	178753624	178863669
TCF3	Gene-DMR	Hypermethylated	4.73302e-07	0.000271239	-0.674963	0.559242	2.26273	57	cg20324864, cg10274664, cg18451372, cg05306134, cg12780124, cg12821812, cg11170796, cg21458030, cg20118823, cg21738108, cg27071707, cg26928195, cg26615224, cg13685746, cg20124287, cg10372132, cg07791076, cg21463799, cg09432758, cg24940706, cg23009327, cg07562120, cg21614107, cg25704407, cg17805599, cg09523532, cg04021295, cg13457790, cg14304014, cg09559373, cg26903240, cg22197358, cg12212774, cg2…	0.0149091	chr19	1612208	1650236
EYS	Gene-DMR	Hypermethylated	7.26448e-08	6.01337e-05	-0.704976	0.547252	2.25996	65	cg18453772, cg16762592, cg12896959, cg19210413, cg26554042, cg00450381, cg22522720, cg08614917, cg00778079, cg24925696, cg23028841, cg11999886, cg10062945, cg26898485, cg22197631, cg08729551, cg14144294, cg11485127, cg19588109, cg01796493, cg19759398, cg00460691, cg00550493, cg04087455, cg06079317, cg12361190, cg11028664, cg02006488, cg17399280, cg25099688, cg01860271, cg15620533, cg25235044, cg1…	0.0191309	chr6	64474034	66190665
ZNF286B	Gene-DMR	Hypermethylated	1.47547e-05	0.00333099	-0.593325	0.744708	2.238	16	cg06700905, cg06257252, cg02278959, cg25424373, cg24241281, cg06602926, cg20316397, cg09865963, cg11202917, cg24973886, cg24805434	0.0202541	chr17	18565348	18584429
TP53I13	Gene-DMR	Hypermethylated	1.06018e-05	0.00267741	-0.593325	0.852159	2.22954	10	cg18330409, cg13381498, cg22141459, cg10972574, cg06772580, cg19991365, cg18618017	0.0321345	chr17	27896173	27899874
PIK3R4	Gene-DMR	Hypermethylated	1.63544e-05	0.00360256	-0.57561	0.791866	2.22392	13	cg01162964, cg22006033, cg06285596, cg26652737, cg22483130, cg08409953, cg23160569, cg19797953, cg15578143, cg07952081	0.0234114	chr3	130399894	130463629
ZFHX4	Gene-DMR	Hypermethylated	4.78358e-06	0.0014849	-0.610527	0.613445	2.21939	35	cg07713910, cg15168043, cg16877004, cg02741426, cg07456629, cg24890690, cg03605366, cg26796379, cg00141260, cg27378972, cg17401974, cg00937330, cg17051042, cg01803948, cg22291576, cg04170325, cg04206144, cg12739504, cg14410784, cg02529685, cg18794473, cg20688993, cg00016481, cg14781635, cg09409786	0.0211548	chr8	77616944	77768353
FEZ2	Gene-DMR	Hypermethylated	9.6509e-06	0.00256783	-0.593325	0.647931	2.21657	28	cg26241758, cg11604921, cg05615545, cg04352803, cg22344804, cg20060284, cg23094614, cg14877939, cg09946628, cg21219600, cg16167544, cg01674530, cg17060838, cg15814154, cg25845915	0.0143796	chr2	36780691	36824338
LHX3	Gene-DMR	Hypermethylated	9.95216e-06	0.00260153	-0.593325	0.718008	2.21293	19	cg19746397, cg14573833, cg14605520, cg21192468, cg00522018, cg14381623, cg13614036, cg02787166, cg11580704, cg04298434	0.0294479	chr9	139089954	139096747
WDR27	Gene-DMR	Hypermethylated	2.31938e-08	2.30391e-05	-0.733762	0.4797	2.21272	115	cg05056483, cg19951766, cg25823893, cg21239439, cg11590255, cg20982690, cg02379116, cg26228812, cg25588120, cg21419286, cg19565795, cg21064505, cg19129184, cg27354013, cg14160016, cg17834425, cg17279592, cg14662283, cg18018916, cg08573270, cg24198996, cg00929267, cg14582523, cg22389147, cg22368624, cg23674943, cg19152809, cg20684514, cg18852990, cg19338460, cg09680552, cg00670977, cg10545691, cg2…	0.0088641	chr6	169860054	170082760
ANO6	Gene-DMR	Hypermethylated	4.4573e-06	0.00141306	-0.610527	0.545778	2.20984	55	cg24453773, cg05816442, cg22251684, cg04590951, cg14376618, cg27649128, cg09223486, cg17052212, cg27181148, cg15992174, cg21523115, cg14742920, cg26430465, cg02456981, cg00629347, cg10308134, cg19731377, cg07106282, cg25162927, cg19326153, cg26332194, cg19549469, cg19893032, cg02164247, cg06551540, cg02045493, cg26609976, cg01679914	0.0114787	chr12	45610283	45833044
EPB41L2	Gene-DMR	Hypermethylated	1.22975e-05	0.00300382	-0.593325	0.601075	2.2094	36	cg03019575, cg13385971, cg13320890, cg25624793, cg08367432, cg09116399, cg05112703, cg17534329, cg25488021, cg18368646, cg21282736, cg18337512, cg27148007, cg07659235, cg19712745, cg19835792, cg24327877, cg26273715, cg04609993, cg11826038	0.0180509	chr6	131179610	131277447
C5orf36	Gene-DMR	Hypermethylated	2.96315e-05	0.00496078	-0.57561	0.753173	2.19974	15	cg16459952, cg00563847, cg25236382, cg19840095, cg04297686, cg15016062, cg18355464, cg25584787, cg07256206, cg19593009, cg19507638	0.019761	chr5	93509721	93804423
FASN	Gene-DMR	Hypermethylated	5.56011e-06	0.00165691	-0.610527	0.573337	2.19021	42	cg19250315, cg06875616, cg03693434, cg05396584, cg15948410, cg06906087, cg17581200, cg25068915, cg05953751, cg08051977, cg17512993, cg22158723, cg27485530, cg13823188, cg01565083, cg13804838, cg06463097, cg09819958, cg17928916, cg06234966, cg11950105, cg05806884, cg05157970, cg19183833, cg09799307	0.0145546	chr17	80037106	80054291
SEMA3A	Gene-DMR	Hypermethylated	1.64942e-05	0.00360256	-0.57561	0.639774	2.18867	28	cg00922200, cg08927949, cg02271707, cg18882292, cg09943050, cg07314079, cg20213182, cg14151930, cg17705735, cg05471491, cg12862820, cg22846510, cg10699542, cg13988052, cg11493571, cg27085335	0.0187999	chr7	83638285	83817398
CCDC91	Gene-DMR	Hypermethylated	1.73177e-05	0.00368621	-0.57561	0.708489	2.1836	19	cg18216965, cg03976964, cg02390084, cg20744998, cg26999755, cg27484044, cg26525061, cg13901712, cg10055537, cg16744885, cg18687624, cg15555660, cg20845045, cg15834773	0.0280559	chr12	28421605	28696068
ZNF407	Gene-DMR	Hypermethylated	6.5324e-07	0.000331022	-0.659444	0.503284	2.1784	78	cg19879573, cg15102842, cg02323322, cg11494474, cg10297997, cg13479371, cg23591509, cg18208545, cg04356003, cg00237179, cg11607339, cg08473249, cg03663023, cg17518334, cg09853301, cg03769797, cg05242011, cg07742488, cg14594855, cg02235230, cg09199043, cg26570963, cg05564526, cg21909219, cg04187820, cg03363747, cg10441214, cg16976714, cg17642568, cg02031723, cg10614498, cg19000114, cg07780082, cg1…	0.00754698	chr18	72350173	72770572
WDR7	Gene-DMR	Hypermethylated	7.13446e-06	0.00200573	-0.610527	0.569721	2.1764	42	cg15895309, cg10013866, cg04870412, cg04946003, cg20813763, cg14879331, cg07977170, cg16586889, cg09976979, cg25866850, cg02772027, cg25484160, cg10554371, cg06109613, cg08245710, cg05352517, cg26024874, cg08013944, cg11892665, cg06618524, cg17481023, cg00309452, cg24166763, cg13992114, cg22272369, cg24396366	0.0170518	chr18	54339863	54690921
TTN	Gene-DMR	Hypermethylated	9.47839e-07	0.000415961	-0.659444	0.535116	2.1729	58	cg14792798, cg02332166, cg17933893, cg01378481, cg16214269, cg10038720, cg06841337, cg15569739, cg21123835, cg16234718, cg16826256, cg10488276, cg12541127, cg10668230, cg07532576, cg10939966, cg04481478, cg16910097, cg18183294, cg24600426, cg21634684, cg27622325, cg06316114, cg05905699, cg13707335, cg05753684, cg11847687, cg05273635, cg09915519, cg27352348	0.0106257	chr2	179395885	179664219
PHF20L1	Gene-DMR	Hypermethylated	2.37548e-05	0.00442433	-0.57561	0.694729	2.17284	20	cg27034088, cg15921797, cg14935716, cg10976936, cg05410293, cg18197540, cg00512172, cg25961894, cg13576566, cg11080206, cg04403998, cg17090901	0.0286669	chr8	133790126	133857219
MUC5B	Gene-DMR	Hypermethylated	9.57645e-06	0.00256783	-0.593325	0.535526	2.16832	55	cg16842717, cg22186557, cg01133890, cg17637837, cg14519428, cg09272198, cg07497941, cg08746049, cg15124950, cg13343368, cg25406011, cg19488922, cg15953187, cg23675726, cg14657341, cg26090359, cg18111867, cg01236384, cg24185055, cg17589883	0.0180674	chr11	1244533	1281234
ASCC3	Gene-DMR	Hypermethylated	3.27781e-05	0.00536696	-0.557332	0.713086	2.1682	17	cg05244428, cg04961270, cg18746318, cg06539434, cg08965790, cg07699307, cg04403139, cg21331964, cg19590148, cg19144827, cg05517447, cg20791928	0.0208628	chr6	100958382	101308372
ROBO2	Gene-DMR	Hypermethylated	5.40487e-06	0.00164352	-0.610527	0.544115	2.16657	51	cg01850561, cg08845730, cg04136251, cg14550506, cg00642293, cg27327627, cg26831947, cg07651080, cg02477365, cg25839267, cg11434762, cg19952225, cg21090457, cg24368203, cg24933651, cg04787417, cg02863817, cg16933762, cg05285429	0.0147587	chr3	77091645	77684050
ZBTB22	Gene-DMR	Hypermethylated	1.41892e-05	0.00325259	-0.593325	0.563364	2.16021	43	cg24221373, cg04678230, cg12568161, cg25191172, cg10134527, cg24718275, cg27168291, cg20185718, cg14258935, cg07895437, cg14473643, cg17055704, cg06022936, cg04810660, cg26646118, cg14309283, cg18144560, cg08771019, cg16573887	0.0118221	chr6	33282856	33284646
LRP1B	Gene-DMR	Hypermethylated	9.27708e-07	0.000415961	-0.659444	0.51398	2.15712	70	cg04301198, cg09618674, cg17814532, cg16711069, cg24049590, cg01612300, cg26434386, cg26545307, cg00186849, cg01852095, cg19043482, cg05166079, cg23321095, cg18122528, cg26752679, cg05853769, cg07115291, cg19268381, cg02311960, cg18838694, cg05291244, cg04655655, cg27458403, cg12800318, cg26847109, cg04528116, cg17986647, cg00851208, cg24099391, cg22380619, cg09671392, cg23271248, cg03547623, cg2…	0.0161234	chr2	141027833	142888052
HACE1	Gene-DMR	Hypermethylated	6.94207e-05	0.00940336	-0.538434	0.679969	2.15229	21	cg02479643, cg17041101, cg25832920, cg21968921, cg16998215, cg24784420, cg24240390, cg19992806, cg25644624, cg16339745, cg06065092	0.020733	chr6	105180353	105307120
SRPK2	Gene-DMR	Hypermethylated	1.91504e-06	0.000713354	-0.627257	0.492901	2.13346	78	cg00151815, cg19203911, cg21117653, cg17520142, cg14453327, cg15044010, cg13660622, cg13443720, cg13464274, cg05932518, cg21261709, cg06831761, cg04380332, cg15881944, cg18976571, cg15211333, cg06393874, cg11051391, cg02747390, cg23464070, cg24867601, cg23584869, cg20729373, cg23360682, cg18795324, cg20513448, cg15286601, cg24493060, cg02170577, cg15605257, cg09232203, cg06927625, cg13220896, cg0…	0.0130051	chr7	104758331	105029125
EHBP1	Gene-DMR	Hypermethylated	1.37792e-05	0.00320797	-0.593325	0.553	2.13119	44	cg07012735, cg21960191, cg18953865, cg25760864, cg04479480, cg18822954, cg22727572, cg13650856, cg12395259, cg03955927, cg25150992, cg20367882, cg03778558, cg18160843, cg09941680, cg12116101, cg06808305, cg11590305, cg08856371, cg27099154, cg21115199, cg26597070, cg21135330, cg04983681	0.0130517	chr2	62935551	63272334
NCOA2	Gene-DMR	Hypermethylated	4.85332e-05	0.00743102	-0.557332	0.621682	2.12678	28	cg15169943, cg21718261, cg08325898, cg15322661, cg12702819, cg03082335, cg20679659, cg16206284, cg13002170, cg24872971, cg04749873, cg07208650, cg06364066	0.0090752	chr8	71039880	71128925
TTC15	Gene-DMR	Hypermethylated	2.60604e-06	0.000903024	-0.627257	0.497318	2.12664	75	cg06360976, cg25841802, cg09761740, cg06942852, cg02381965, cg19057227, cg21506220, cg08050967, cg21858320, cg10845886, cg00548824, cg02459375, cg23599278, cg03469484, cg02494999, cg18069095, cg04588356, cg05989746, cg26058508, cg07545140, cg17476389, cg03178857, cg26510428, cg00924631, cg16793199, cg11642891, cg22182287, cg12915819, cg21314662, cg16641876, cg12035103, cg14385008, cg17738010, cg0…	0.00597336	chr2	3391403	3483100
EDC4	Gene-DMR	Hypermethylated	4.82041e-05	0.00743102	-0.557332	0.636821	2.12277	25	cg02430788, cg15729325, cg03092252, cg07171780, cg11094070, cg03532459, cg18926042, cg09395969, cg21969292, cg18108735, cg03676180, cg01586768, cg01108401, cg03864288, cg00901835, cg18074323, cg04022340	0.0190605	chr16	67907301	67918030
CEP126	Gene-DMR	Hypermethylated	9.02006e-05	0.0113897	-0.538434	0.811117	2.12217	10	cg19829887, cg23626895, cg02489108, cg23790980, cg26749690, cg09579303	0.0227669	chr11	101787153	101845040
KIAA1468	Gene-DMR	Hypermethylated	6.27178e-05	0.00889995	-0.538434	0.697692	2.12139	17	cg22568695, cg11523049, cg12735043, cg17153205, cg20204239, cg08335123, cg19272686, cg18571726, cg20854570, cg22454376, cg13881721, cg08814070	0.023891	chr18	59855274	59965157
PRPF39	Gene-DMR	Hypermethylated	0.000140881	0.0158374	-0.518848	0.768988	2.1213	12	cg11759060, cg24111804, cg25322867, cg10909192, cg21480818, cg22654478, cg02437346, cg26156120, cg11503760	0.0349075	chr14	45565167	45583029
VPS50	Gene-DMR	Hypermethylated	0.000118246	0.0139118	-0.538434	0.740882	2.11651	14	cg00629730, cg07564424, cg17099823, cg24096448, cg13119944, cg10299938, cg23272178	0.0178098	chr7	92875123	92979198
DHX32	Gene-DMR	Hypermethylated	0.000173805	0.017984	-0.518848	0.753606	2.11647	13	cg26968187, cg15020588, cg20767212, cg22918120, cg04320118, cg05641661, cg02214993	0.0130549	chr10	127526654	127568177
LOC284294	Gene-DMR	Hypermethylated	0.000178123	0.0181783	-0.518848	0.639682	2.10751	24	cg25707145, cg14142234, cg25114984, cg26126198, cg05600078, cg06762151, cg10168622, cg10305409, cg21345913, cg13885227, cg13314173, cg21556924, cg00925920, cg06962639, cg24230075	0.016416	chr18	61794652	62078118
CACNA1H	Gene-DMR	Hypermethylated	3.33095e-08	3.10195e-05	-0.719513	0.436456	2.10568	154	cg00396699, cg00910447, cg07285181, cg01386581, cg26948823, cg07990390, cg06521960, cg07354679, cg26470670, cg09863428, cg03286076, cg05031011, cg13866910, cg00931520, cg01617990, cg00508659, cg10233104, cg16453617, cg08298555, cg09336277, cg00495433, cg14540669, cg19951139, cg04423635, cg01643563, cg05966923, cg04003051, cg06468978, cg27000853, cg10372421, cg06638332, cg06649540, cg25494271, cg0…	0.0169157	chr16	1203997	1270680
CAPN10	Gene-DMR	Hypermethylated	8.70503e-05	0.0110859	-0.538434	0.620704	2.10118	27	cg05240712, cg16615776, cg08589214, cg00829091, cg24941797, cg00469269, cg03663674, cg21355420, cg22177704, cg00477582, cg04838846, cg25599161, cg13416249	0.0176982	chr2	241526520	241543460
NRXN1	Gene-DMR	Hypermethylated	5.91943e-07	0.000326665	-0.659444	0.458134	2.09917	106	cg03531247, cg23851515, cg21802863, cg16743752, cg22573528, cg13000125, cg06749295, cg21203781, cg19627964, cg23601521, cg12634594, cg12446209, cg11775579, cg26881899, cg26489427, cg06832862, cg11430766, cg04707706, cg15573998, cg11381171, cg14875171, cg01568490, cg15836414, cg24402935, cg15558448, cg08601018, cg15912010, cg01014190, cg06377417, cg09351848, cg07112090, cg14099285, cg06466689, cg1…	0.00666475	chr2	50153077	51255324
AP3B1	Gene-DMR	Hypermethylated	9.98674e-05	0.0123726	-0.538434	0.618156	2.09255	27	cg17153177, cg06844454, cg16754059, cg08471839, cg19139370, cg07538771, cg26554461, cg13238200, cg25988470, cg16933155, cg05856232, cg09141411, cg13130493, cg06037759, cg02227873, cg00993568, cg02570643, cg27228993	0.0171876	chr5	77299683	77583915
TANGO6	Gene-DMR	Hypermethylated	2.74002e-05	0.00484836	-0.57561	0.530407	2.08898	47	cg01018054, cg08784818, cg24982031, cg24748390, cg20605534, cg11544195, cg23606088, cg07531680, cg10679830, cg13513399, cg17103355, cg06422993, cg22375758, cg23659393, cg13520377, cg11069512, cg07861506, cg11192749, cg04929682, cg11128314, cg03650987, cg26681064, cg25724357, cg20386482, cg13469322	0.00599933	chr16	68877884	69096583
FBN1	Gene-DMR	Hypermethylated	2.7903e-05	0.00484836	-0.57561	0.529983	2.08731	47	cg14343962, cg13998742, cg10778880, cg26327263, cg08401806, cg22543374, cg19535819, cg23117583, cg09989302, cg22832808, cg21401359, cg24326030, cg19149013, cg15035558, cg08481176, cg08394434, cg02916920, cg17514855, cg22110213, cg21099733, cg23000950, cg21623175, cg15077301, cg06016811, cg03628053	0.00867929	chr15	48705662	48936953
CHERP	Gene-DMR	Hypermethylated	0.000107189	0.0129847	-0.538434	0.602862	2.08596	29	cg03557935, cg01441945, cg00542076, cg22297202, cg09582219, cg00188990, cg24228530, cg24135675, cg13037192, cg26918011, cg25303818, cg04390110, cg07688052, cg13426891	0.00708872	chr19	16630059	16652680
WDR90	Gene-DMR	Hypermethylated	1.93095e-05	0.00394124	-0.57561	0.515244	2.08471	57	cg08575249, cg19860073, cg00320059, cg05409441, cg10067787, cg08024097, cg16708495, cg18493709, cg06707524, cg04673509, cg17280482, cg09310612, cg05904283, cg04365973, cg03287339, cg21266511, cg01886460, cg04343385, cg09406865, cg05335115, cg09781414, cg01244867, cg02852791, cg24062434, cg18415708, cg27189623, cg07375207	0.0170873	chr16	699500	717556
TBCEL	Gene-DMR	Hypermethylated	0.000336308	0.0263736	-0.498493	0.741629	2.08283	13	cg05262561, cg05526455, cg21095519, cg24844076, cg20776679, cg20896969, cg12892632, cg04647098, cg04834915	0.0162106	chr11	120916482	120953521
GPATCH2	Gene-DMR	Hypermethylated	0.000148001	0.0159799	-0.518848	0.648241	2.07878	22	cg22512068, cg13273963, cg14571479, cg00778880, cg10945071, cg08282589, cg05708585, cg10325088, cg21481962, cg15011026, cg23325507, cg14043929, cg19297398, cg02591990, cg15975676	0.020505	chr1	217604611	217803552
LGALS8	Gene-DMR	Hypermethylated	0.000113344	0.0136195	-0.538434	0.68287	2.07633	17	cg17557398, cg18086521, cg21023093, cg17459290, cg03013609, cg13600498, cg09147849, cg06118122, cg01363534, cg05323624, cg08169200, cg00753211	0.0240449	chr1	236690332	236708881
ZC3H13	Gene-DMR	Hypermethylated	0.000117445	0.0139118	-0.538434	0.663388	2.07482	20	cg02122052, cg22152521, cg06018095, cg08283289, cg10303989, cg26785631, cg00912757, cg18355146, cg00452530, cg20891306, cg23324081, cg17598724, cg05724742	0.0214891	chr13	46542006	46614084
SOX5	Gene-DMR	Hypermethylated	7.70409e-05	0.0100694	-0.538434	0.564427	2.07336	37	cg12127092, cg09066112, cg05150301, cg02805703, cg02555243, cg04313378, cg00790262, cg18720793, cg20448045, cg16915982, cg13977490, cg00057100, cg16585547, cg06764736, cg02853908, cg14572817, cg16581570, cg01920182	0.0172673	chr12	23689597	24097128
TBL3	Gene-DMR	Hypermethylated	0.000167734	0.0174772	-0.518848	0.64624	2.07236	22	cg08998375, cg09910000, cg04903829, cg09010891, cg00559919, cg26819427, cg22220565, cg09351715, cg07413254, cg05369939, cg06990194, cg00358155, cg06799756, cg14036391	0.024788	chr16	2022307	2028435
ANK3	Gene-DMR	Hypermethylated	3.24996e-07	0.000210541	-0.674963	0.442856	2.0716	125	cg12601476, cg25052122, cg10652674, cg01802114, cg18732042, cg19109397, cg20755612, cg08854451, cg24760597, cg15087178, cg11415826, cg14274656, cg12655303, cg25557396, cg23078800, cg15647266, cg16915506, cg22724329, cg22070062, cg21106962, cg02871615, cg13353588, cg16551122, cg24039723, cg11886031, cg07064056, cg23703633, cg05072426, cg07637515, cg20606185, cg22102093, cg11722768, cg21543674, cg0…	0.00816641	chr10	61802654	62491439
BBS9	Gene-DMR	Hypermethylated	6.14496e-05	0.00889995	-0.538434	0.539798	2.06984	43	cg08813447, cg00587790, cg08519278, cg22161706, cg12882058, cg10316457, cg20697818, cg26689186, cg12211364, cg24802939, cg15994599, cg16750112, cg12172475, cg20896300, cg20641562, cg01858449, cg02271603, cg00933859, cg11234106, cg16207523, cg04267921, cg11327560	0.0129407	chr7	33194031	33644150
C4orf51	Gene-DMR	Hypermethylated	0.000465549	0.0308822	-0.498493	0.767491	2.06923	11	cg03088690, cg00847387, cg23969219, cg14723218, cg08287262, cg02528862	0.019545	chr4	146602213	146653573
SLC8B1	Gene-DMR	Hypermethylated	0.000274271	0.0240391	-0.498493	0.686194	2.06215	16	cg03000455, cg10608620, cg22769881, cg08290227, cg22810181, cg02869210, cg03369389, cg15744215	0.00977078	chr12	113740776	113766900
FBXL17	Gene-DMR	Hypermethylated	6.4254e-05	0.00903193	-0.538434	0.56991	2.06188	35	cg10982500, cg01547442, cg24160371, cg16455748, cg04596182, cg05583334, cg03491195, cg20459613, cg07396277, cg06337910, cg26912069, cg09650720, cg05426509, cg19918145, cg07369094, cg17730234, cg24324786, cg07423939, cg17133439, cg08041950	0.00902062	chr5	107205065	107715830
CCDC50	Gene-DMR	Hypermethylated	0.000118577	0.0139118	-0.538434	0.618007	2.06006	25	cg13506158, cg05946546, cg14855367, cg00249334, cg25432702, cg16375117, cg13321949, cg22330101, cg07393854, cg08875089	0.0156568	chr3	191047812	191103029
KDM4B	Gene-DMR	Hypermethylated	1.15823e-06	0.000479378	-0.643552	0.44917	2.05895	109	cg09402708, cg00529909, cg08390987, cg25637520, cg25401482, cg02556117, cg22630768, cg20282960, cg04115631, cg03592906, cg06121031, cg19239104, cg02941120, cg00513611, cg09547226, cg19367047, cg10612065, cg04615850, cg03688668, cg24214903, cg23838943, cg14804129, cg03195732, cg23772128, cg14010696, cg11837965, cg27366994, cg17933295, cg19499224, cg10821320, cg05289466, cg17773654, cg15174682, cg0…	0.00909167	chr19	5032919	5151204
CYP2U1	Gene-DMR	Hypermethylated	0.000306075	0.0253639	-0.498493	0.786641	2.05813	10	cg26235836, cg08835790, cg24775120, cg25761771, cg13447847	0.018397	chr4	108853386	108870041
P4HA1	Gene-DMR	Hypermethylated	0.000533884	0.0328271	-0.477271	0.762679	2.05626	11	cg22415414, cg14112978, cg21796223, cg08709924, cg03284839, cg16402846, cg15003147, cg11879786	0.0260228	chr10	74778006	74831165
EPS8	Gene-DMR	Hypermethylated	0.000447464	0.0307423	-0.498493	0.745068	2.05532	12	cg13576593, cg11349282, cg05343665, cg03954343, cg10231182, cg23125183	0.0162765	chr12	15774321	15830414
MIB2	Gene-DMR	Hypermethylated	0.000147774	0.0159799	-0.518848	0.526152	2.05246	46	cg05642789, cg24368383, cg09082814, cg19165249, cg15369276, cg00078456, cg17122213, cg25500853, cg25164153, cg04882394, cg04854189, cg01621974, cg06002660, cg25900627, cg00297832, cg06080300, cg03427058, cg23430652	0.0237017	chr1	1550864	1565931
ECT2L	Gene-DMR	Hypermethylated	0.000244583	0.0220866	-0.498493	0.631499	2.05232	23	cg15076743, cg06070346, cg13767177, cg24636216, cg04490824, cg19293681, cg11278933, cg25962009, cg26493455, cg27534534, cg14945031, cg16182452, cg03089056, cg20651541, cg27574374, cg26737313, cg18787802	0.01766	chr6	139135082	139214838
SLC25A10	Gene-DMR	Hypermethylated	0.000220834	0.0205514	-0.518848	0.612186	2.05117	26	cg05485968, cg13117272, cg26581605, cg07746245, cg11609462, cg10460003, cg25499573, cg22481974, cg27059552, cg14852540, cg18517517, cg19415830, cg05573249, cg03447972, cg03372654, cg25742382	0.0162406	chr17	79679752	79687075
LPHN3	Gene-DMR	Hypermethylated	0.000284244	0.0246235	-0.498493	0.629603	2.04616	23	cg14382835, cg24087039, cg09163478, cg16406385, cg06011964, cg22479532, cg18242400, cg09027155, cg04118610, cg19339146, cg24221639, cg00681365	0.0218299	chr4	62379822	62936530
PLEKHN1	Gene-DMR	Hypermethylated	0.000451849	0.0307423	-0.498493	0.715264	2.04332	14	cg26679367, cg06324192, cg20691282, cg04865998, cg23493227, cg06818851, cg23207077	0.0218934	chr1	902025	909320
PDCD6	Gene-DMR	Hypermethylated	6.81775e-05	0.00931967	-0.538434	0.534287	2.04103	42	cg25599786, cg04023872, cg04939692, cg12845747, cg23484912, cg03569073, cg05694825, cg08802770, cg07780979, cg04286878, cg25430111, cg09662430, cg02554980, cg02527419, cg03561637, cg06047773, cg15945600, cg17310215, cg21813876, cg22030839	0.0142233	chr5	272203	314590
GAK	Gene-DMR	Hypermethylated	8.74956e-08	6.86149e-05	-0.704976	0.418569	2.03842	165	cg03280063, cg22046966, cg04113154, cg01978746, cg17335372, cg17445101, cg10536462, cg01326610, cg14860928, cg22798257, cg09942463, cg07380286, cg25115276, cg16243981, cg25979148, cg00704873, cg13101767, cg20536207, cg07018980, cg05515350, cg02423659, cg14820271, cg09739931, cg05936283, cg06275130, cg12494528, cg00292290, cg20916646, cg00287737, cg01683986, cg05363257, cg21236414, cg14517359, cg0…	0.00870951	chr4	843828	925652
MIR3163	Gene-DMR	Hypermethylated	0.000436115	0.0306514	-0.498493	0.669843	2.03775	18	cg18605905, cg13237947, cg04706583, cg20999110, cg22574343, cg18051234, cg06036509, cg17198132, cg08606818, cg09571887, cg20889285, cg12965535, cg19262679, cg07426000, cg23545774	0.0132117	chr6	152470649	152529708
PARP14	Gene-DMR	Hypermethylated	0.00038961	0.0288816	-0.498493	0.696929	2.03547	15	cg23130080, cg14793427, cg19737023, cg02824084, cg04465479, cg14750551, cg13207134, cg13553877, cg01721555	0.0167064	chr3	122400006	122437161
NSUN2	Gene-DMR	Hypermethylated	0.000492783	0.0315128	-0.477271	0.617185	2.03339	24	cg23369601, cg20785248, cg01954320, cg25558352, cg19447217, cg06614609, cg24168284, cg12844997, cg25217164, cg14752676, cg09890987, cg17988994, cg23209588, cg01713812, cg20739904	0.0171453	chr5	6604942	6632973
CACNA2D1	Gene-DMR	Hypermethylated	3.52631e-05	0.0057111	-0.557332	0.514889	2.03281	50	cg11581706, cg26568026, cg04908907, cg00412308, cg15500504, cg14363242, cg08942979, cg05627821, cg06726287, cg08992818, cg17294136, cg03771436, cg21004508, cg00704369, cg13558509, cg01075539, cg23519967, cg00145985, cg24040563, cg27153002, cg16485785, cg20288892, cg12650806, cg08901581, cg26613778, cg24654650	0.015452	chr7	81586103	82072332
TRIP12	Gene-DMR	Hypermethylated	0.000282053	0.0245766	-0.498493	0.606648	2.03262	26	cg22336874, cg04707703, cg23169811, cg04956204, cg16062094, cg12900732, cg03300170, cg15923548, cg00905312, cg23594249, cg18860682, cg22960255, cg03392605, cg03282386, cg02170643, cg21333026	0.013695	chr2	230643217	230744714
RSF1	Gene-DMR	Hypermethylated	0.00015876	0.0167768	-0.518848	0.542252	2.0313	40	cg03570279, cg26040729, cg13276501, cg17043823, cg06695566, cg16303074, cg17444972, cg01587911, cg20823215, cg04338714, cg19815354, cg09097923, cg01072202, cg23986445, cg21368511, cg14282393	0.0186479	chr11	77382065	77531391
STKLD1	Gene-DMR	Hypermethylated	0.00054652	0.0330222	-0.477271	0.710756	2.03044	14	cg18734051, cg05429343, cg11003314, cg00136946, cg02656967, cg07301424, cg12546104, cg05899208, cg05811250	0.0239414	chr9	136243715	136263503
LRRC7	Gene-DMR	Hypermethylated	0.000100475	0.0123726	-0.538434	0.577319	2.03019	31	cg07379293, cg01589988, cg27592707, cg03267321, cg13911682, cg08222069, cg15311773, cg12607967, cg27464599, cg11321337, cg01945501, cg22533281, cg15282097, cg05028576, cg21681702, cg15077416, cg27331233, cg26312802	0.016168	chr1	70354009	70556678
BTAF1	Gene-DMR	Hypermethylated	0.000208181	0.0200122	-0.518848	0.658409	2.02925	19	cg05950923, cg12918581, cg04597331, cg16061125, cg21940735, cg12119581, cg07969739, cg00998010, cg21270196, cg08454376, cg13314563, cg00212057, cg04469392	0.0216349	chr10	93690452	93786975
ATP11A	Gene-DMR	Hypermethylated	1e-10	2.98e-07	#VALUE!	0.376974	2.02802	361	cg25142327, cg17180218, cg25874631, cg02738374, cg05969445, cg13487026, cg23308950, cg03236534, cg08154187, cg22550869, cg21513610, cg04157243, cg08464505, cg26447107, cg18867001, cg15077546, cg04275566, cg13130291, cg08327151, cg06869114, cg04283000, cg00098070, cg14426552, cg05105745, cg11770527, cg00037930, cg00902895, cg11840467, cg01596325, cg15996592, cg24096387, cg07132492, cg08636203, cg2…	0.00450744	chr13	113344769	113536116
LUZP2	Gene-DMR	Hypermethylated	0.000425014	0.0304457	-0.498493	0.673719	2.02467	16	cg24854861, cg21784305, cg23741802, cg09523526, cg05233816, cg18757815, cg11661539, cg25346904, cg12954779	0.0154057	chr11	24518894	25090338
WDFY3	Gene-DMR	Hypermethylated	0.000606165	0.0350742	-0.477271	0.614044	2.02304	24	cg21332400, cg16560417, cg03629261, cg16876930, cg19848684, cg14591021, cg04124690, cg27418399, cg27589376, cg12219496, cg27474095, cg26762723, cg27212213, cg18033333	0.018419	chr4	85594115	85781533
DGKQ	Gene-DMR	Hypermethylated	0.000205604	0.0198929	-0.518848	0.605713	2.01908	25	cg06494872, cg00788025, cg04771133, cg15412971, cg12870267, cg14314458, cg09870834, cg24158141, cg21790314, cg07007312, cg12226453, cg05178683	0.0162778	chr4	955469	965630
C19orf21	Gene-DMR	Hypermethylated	6.24854e-05	0.00889995	-0.538434	0.92089	2.01648	6	cg15133041, cg10220206, cg10008710, cg06698707, cg12546480	0.0477526	chr19	756955	761765
LOC102724612	Gene-DMR	Hypermethylated	0.000147335	0.0159799	-0.518848	0.847764	2.01355	8	cg13637551, cg05442360, cg09359107, cg01368837	0.0175098	chr8	64381393	64383580
PIK3CB	Gene-DMR	Hypermethylated	0.000483925	0.0312142	-0.498493	0.669906	2.01321	16	cg26637191, cg03028099, cg03704600, cg06014180, cg11999525, cg17287233, cg05743126, cg26464318, cg18958130, cg20163101, cg22089503	0.0181652	chr3	138382604	138446115
PRH1-PRR4	Gene-DMR	Hypermethylated	0.000181625	0.0184096	-0.518848	0.524348	2.0106	43	cg09474112, cg17637969, cg00825292, cg20949846, cg17715732, cg07741112, cg03977009, cg07266175, cg02330587, cg23693756, cg25559757, cg06604497, cg24250315, cg15803261, cg15646936, cg01150390, cg04749381, cg20609300, cg22393541, cg27164041	0.0127257	chr12	11003205	11324119
COL3A1	Gene-DMR	Hypermethylated	0.000648652	0.0366095	-0.477271	0.76817	2.0098	10	cg02038360, cg20640042, cg09279150, cg23235135, cg18869411, cg20770175, cg22782019	0.0291373	chr2	189839474	189872934
PSIP1	Gene-DMR	Hypermethylated	0.000716805	0.0390578	-0.477271	0.728441	2.00945	12	cg14192191, cg11920234, cg15935035, cg15929261, cg14243496, cg12707516, cg01560422, cg19234880	0.0296827	chr9	15468529	15510150
SMARCA4	Gene-DMR	Hypermethylated	4.32185e-05	0.00677848	-0.557332	0.502397	2.00804	52	cg18685158, cg23963476, cg06977730, cg03738979, cg11371204, cg12088355, cg24848429, cg06751603, cg25243385, cg16249827, cg07391931, cg27385443, cg13724285, cg08128925, cg05978485, cg03921155, cg08648566, cg05874519, cg12110887, cg10341746, cg11001177, cg11656509, cg02432888	0.0104451	chr19	11094931	11172073
PLXNB2	Gene-DMR	Hypermethylated	0.000151346	0.0162235	-0.518848	0.542134	2.00755	39	cg16145143, cg04319809, cg01479581, cg14737704, cg10698910, cg25156684, cg20811788, cg22816156, cg06680024, cg12519135, cg00106609, cg01153737, cg00243272, cg21047319, cg01796641, cg01556979, cg00012194	0.0193847	chr22	50714562	50728534
HERC2	Gene-DMR	Hypermethylated	1.97827e-05	0.00398327	-0.57561	0.456981	2.0054	83	cg25381836, cg11774232, cg25345401, cg15744963, cg27467559, cg19563355, cg09689686, cg24660635, cg16512924, cg12839830, cg03581768, cg19927715, cg27374167, cg02277326, cg03290511, cg07567273, cg02016987, cg12304482, cg18311400, cg10002742, cg17176002, cg13166748, cg02365967, cg22135583, cg06398520, cg10011015, cg20080320, cg24853977, cg08423682, cg00855398, cg00155844, cg18139053, cg19337732, cg2…	0.00680288	chr15	28357447	28563313
RGS22	Gene-DMR	Hypermethylated	0.000684659	0.038065	-0.477271	0.658847	2.0043	18	cg09093858, cg02333912, cg09589202, cg20219381, cg12243172, cg24315859, cg01345505, cg20544279, cg19681251, cg08911666, cg18061197, cg23475299, cg05829916, cg19383130, cg20976526	0.0179357	chr8	100994858	101118083
CBS	Gene-DMR	Hypermethylated	0.000306409	0.0253639	-0.498493	0.570564	2.00309	30	cg00164183, cg22899559, cg14346162, cg01775970, cg11554388, cg02697781, cg24929181, cg09962824, cg06118533, cg00541039, cg01444644, cg00570438, cg02644491, cg23830414, cg05976571	0.0123688	chr21	44474019	44492131
PCDH15	Gene-DMR	Hypermethylated	0.000319088	0.0257567	-0.498493	0.569978	2.00104	30	cg19093708, cg15102681, cg16047011, cg08389677, cg07843669, cg00581812, cg19861095, cg18332480, cg26295669, cg14424121, cg05261023, cg12964457, cg22541359, cg14594743, cg25035332, cg18760361	0.01615	chr10	55568997	56368280
MIR99AHG	Gene-DMR	Hypermethylated	0.000204458	0.0198929	-0.518848	0.521045	1.99793	43	cg11702026, cg15999949, cg14847493, cg19860299, cg27084959, cg20630582, cg16063315, cg01075038, cg18983669, cg16240189, cg26753518, cg17847345, cg04864577, cg14317467, cg20883326, cg18581972, cg15230342, cg10097871, cg14458094, cg19981515, cg14571688, cg07500168, cg17977969, cg07592079, cg21692850	0.0192888	chr21	17443493	17980718
CDH4	Gene-DMR	Hypermethylated	1e-10	2.98e-07	#VALUE!	0.370417	1.99589	357	cg20818253, cg06698399, cg02815102, cg25872678, cg11248114, cg19339797, cg25110932, cg17036908, cg20247326, cg05070896, cg00872151, cg25213956, cg01526189, cg12278216, cg02971827, cg12155753, cg00127528, cg00526273, cg20892657, cg21109279, cg09718955, cg15473060, cg02930348, cg11882888, cg06658673, cg26845433, cg02335185, cg25660529, cg08683704, cg07198552, cg05824387, cg06672474, cg17379088, cg1…	0.0112984	chr20	59827921	60511914
BTBD9	Gene-DMR	Hypermethylated	1.28733e-05	0.00309374	-0.593325	0.454808	1.99321	84	cg06940951, cg05307967, cg09084874, cg06570407, cg13231546, cg18704138, cg05453932, cg26378071, cg23642446, cg03138926, cg26800544, cg15764723, cg10619653, cg01089213, cg03283133, cg21228592, cg21671867, cg07362130, cg23430545, cg20266436, cg11018909, cg13288285, cg19664892, cg08796393, cg17421335, cg24983998, cg01941673, cg15329124, cg19309283, cg05881290, cg04161776, cg10970297, cg26923095, cg1…	0.00911809	chr6	38145080	38565254
CTNNB1	Gene-DMR	Hypermethylated	0.000695454	0.0383788	-0.477271	0.792198	1.99027	9	cg20914573, cg19898262, cg10044178, cg03532626, cg23608417, cg17287494, cg00535968, cg09899997	0.0251238	chr3	41266062	41280551
METTL13	Gene-DMR	Hypermethylated	0.000440748	0.0307423	-0.498493	0.653995	1.98853	17	cg12758129, cg14032218, cg23692635, cg18605585, cg23590302, cg26021826, cg03754560, cg06788362, cg07635049, cg24202274, cg21220553, cg03346847	0.0154065	chr1	171751291	171763538
TSC2	Gene-DMR	Hypermethylated	1.84075e-05	0.00380932	-0.57561	0.446115	1.98563	92	cg03209472, cg08783219, cg11000708, cg09325360, cg06330375, cg03444940, cg06094085, cg07754880, cg01823726, cg01718071, cg02248243, cg07101029, cg18795433, cg08936056, cg04847830, cg18676350, cg01811695, cg02851047, cg27051224, cg05752664, cg03013188, cg05322342, cg01288350, cg06445533, cg07730183, cg09826790, cg01769813, cg05968213, cg26289843, cg08966366, cg08776331, cg00500602, cg08404702, cg0…	0.0156054	chr16	2098739	2138381
KIF16B	Gene-DMR	Hypermethylated	0.00018891	0.0187257	-0.518848	0.548806	1.98553	35	cg08769330, cg08100589, cg08163642, cg17646947, cg12175161, cg13384286, cg05505018, cg26834720, cg06993524, cg27337991, cg17413035, cg18240794, cg11716836, cg08464557, cg10909749, cg21651419, cg19090398, cg25752557, cg22678674, cg27512687, cg15821605	0.0111272	chr20	16260159	16553861
KIAA0368	Gene-DMR	Hypermethylated	0.000607326	0.0350742	-0.477271	0.626752	1.98384	21	cg14171343, cg10224657, cg22245317, cg04217162, cg24740611, cg21664473, cg00077166, cg05709091	0.0102032	chr9	114132957	114246833
PHRF1	Gene-DMR	Hypermethylated	0.000473443	0.0308822	-0.498493	0.5077	1.98048	46	cg05555640, cg02461776, cg02320937, cg05659420, cg14305262, cg04221884, cg18401934, cg04988729, cg08999098, cg17606289, cg17650924, cg13642646, cg03851192, cg27174862, cg22210220, cg08975559	0.0113697	chr11	581928	611692
SUSD2	Gene-DMR	Hypermethylated	0.00103456	0.0480217	-0.45506	0.755852	1.97757	10	cg06538774, cg03008855, cg05124770, cg18233499, cg15013830, cg01673783, cg21377354	0.0337011	chr22	24578479	24584366
ATP6V1H	Gene-DMR	Hypermethylated	0.000450151	0.0307423	-0.498493	0.571492	1.97741	29	cg20421672, cg06339423, cg18782992, cg20069833, cg02309459, cg20626869, cg15817752, cg01933801, cg14436056, cg05507494, cg05054124, cg03588267, cg24263309, cg22200557, cg26388599	0.0128289	chr8	54629173	54753935
ACYP2	Gene-DMR	Hypermethylated	0.000214525	0.0204899	-0.518848	0.546503	1.97719	35	cg20731928, cg06942743, cg15046197, cg20503346, cg08278503, cg08260673, cg06582789, cg27150806, cg04920123, cg13006717, cg01447263, cg13726962, cg04098176, cg16527659	0.00882378	chr2	54342961	54525673
LOC101927243	Gene-DMR	Hypermethylated	0.000368461	0.0279992	-0.498493	0.832191	1.97656	8	cg00888720, cg01324200, cg18750575, cg12427258, cg23938649	0.0308572	chr7	77045001	77053943
ATP9B	Gene-DMR	Hypermethylated	1.81668e-05	0.00380932	-0.57561	0.450998	1.97651	84	cg02771587, cg09911302, cg25488916, cg20159278, cg13462473, cg12044704, cg03233006, cg21952627, cg07165715, cg25470837, cg20418774, cg27450074, cg13206735, cg01610502, cg16128296, cg02902412, cg13959432, cg07583654, cg13720729, cg24061105, cg18219904, cg21899493, cg02756948, cg04167575, cg23422870, cg03669033, cg22150449, cg13132769, cg13570835, cg14071758, cg02465177, cg17928607, cg27131486, cg2…	0.00732777	chr18	76829834	77135806
RHOT2	Gene-DMR	Hypermethylated	0.000466422	0.0308822	-0.498493	0.649629	1.97525	17	cg20142895, cg02725362, cg19713277, cg03246570, cg00369786, cg06553210, cg09355190, cg18826520, cg04317300, cg10331518	0.0131531	chr16	718242	723047
PCNT	Gene-DMR	Hypermethylated	3.15403e-06	0.00106807	-0.627257	0.426032	1.97513	120	cg26759089, cg11192257, cg13599649, cg01896091, cg07859236, cg00879155, cg03868220, cg21105493, cg23786701, cg23742184, cg21244866, cg10208482, cg24517460, cg26697654, cg11628223, cg04716329, cg04091837, cg09149851, cg25944130, cg11017200, cg13822122, cg04314225, cg12119133, cg12379764, cg14755417, cg17930857, cg04379261, cg06133392, cg17260132, cg16462594, cg04147621, cg12557399, cg05455234, cg1…	0.00725941	chr21	47744248	47864791
PCDHAC2	Gene-DMR	Hypermethylated	0.000894238	0.0451525	-0.477271	0.78604	1.9748	9	cg18183247, cg01308736, cg24556334, cg01712548, cg15141216	0.0206001	chr5	140350766	140383566
NCAM2	Gene-DMR	Hypermethylated	0.000445766	0.0307423	-0.498493	0.577141	1.9744	28	cg08995100, cg03288299, cg09368972, cg15765046, cg18714589, cg19426693, cg00528151, cg00595035, cg11471619, cg21534766, cg07869660, cg06056072, cg16584178	0.0146551	chr21	22372231	22838705
CDC42BPG	Gene-DMR	Hypermethylated	0.000360764	0.0275754	-0.498493	0.591997	1.97336	25	cg14267099, cg02891882, cg27203626, cg08145798, cg24555834, cg26622121, cg06250751, cg24980551, cg02933228, cg20987132, cg15323937, cg10577273	0.0173913	chr11	64594467	64611804
JAKMIP3	Gene-DMR	Hypermethylated	2.12214e-05	0.00410772	-0.57561	0.441711	1.97193	93	cg16942333, cg22753482, cg06326667, cg01460124, cg10988894, cg13023287, cg25534226, cg04747155, cg10364109, cg02162534, cg06985415, cg15236448, cg13365591, cg23369985, cg15301881, cg03371700, cg10605977, cg20627988, cg16446486, cg02620054, cg13256160, cg17132517, cg14760884, cg20095866, cg06342920, cg19003390, cg00444341, cg08321048, cg12098511, cg17261303	0.0118148	chr10	133921075	133980296
TRRAP	Gene-DMR	Hypermethylated	6.74084e-06	0.00196938	-0.610527	0.434256	1.97156	104	cg02029108, cg23886424, cg06848807, cg19469087, cg07213487, cg11230269, cg09608173, cg04981556, cg12268106, cg13013975, cg16893084, cg04228848, cg03457229, cg09549170, cg03915174, cg09020928, cg21955188, cg12245764, cg20650683, cg03225335, cg01709543, cg23064516, cg07766820, cg16205793, cg26426162, cg14123695, cg18899058, cg13940923, cg15972516, cg27417659, cg00193902, cg09667134, cg17483198, cg2…	0.00744592	chr7	98478802	98609840
SIPA1L3	Gene-DMR	Hypermethylated	0.00014243	0.0158374	-0.518848	0.494948	1.97079	51	cg09797872, cg13524307, cg21670863, cg14879911, cg14968388, cg05027069, cg26542597, cg23674904, cg12863230, cg16217840, cg04076403, cg06761604, cg03424655, cg09529831, cg03119618, cg00616952, cg15325132, cg15793417, cg04295209, cg21739049, cg04361053	0.00987083	chr19	38572401	38694305
FAM84B	Gene-DMR	Hypermethylated	0.000427233	0.0304582	-0.498493	0.828884	1.9687	8	cg02925049, cg16566518, cg06230848, cg13636698, cg21390512, cg12357115	0.0704824	chr8	127568850	127569581
MAN2B2	Gene-DMR	Hypermethylated	0.00054789	0.0330222	-0.477271	0.559992	1.96598	30	cg15412201, cg10444528, cg03179312, cg03833778, cg18286291, cg06383648, cg11265209, cg21825791, cg24155807, cg18135757, cg09058931, cg08260054	0.0100526	chr4	6577205	6619151
C21orf57	Gene-DMR	Hypermethylated	1.30896e-05	0.0030958	-0.593325	0.958173	1.96529	5	cg27244972, cg02776659, cg09417038	0.0925949	chr21	47710409	47717406
ZNF362	Gene-DMR	Hypermethylated	0.000535368	0.0328271	-0.477271	0.628122	1.96452	20	cg07888692, cg00984196, cg03393802, cg08868202, cg14177845, cg18238718, cg27501668, cg12552675, cg15436480	0.0146981	chr1	33738213	33761416
ZW10	Gene-DMR	Hypermethylated	0.000221688	0.0205514	-0.518848	0.897071	1.96432	6	cg08634588, cg11006166, cg22992837, cg11867858	0.031118	chr11	113625766	113643345
C20orf166	Gene-DMR	Hypermethylated	0.000488734	0.0313885	-0.477271	0.636613	1.96207	19	cg22754206, cg01349621, cg02726814, cg16150381, cg03044178, cg08508227, cg11797130, cg07915635, cg00555025	0.0236151	chr20	61151391	61166085
RSRC1	Gene-DMR	Hypermethylated	0.00107808	0.0492742	-0.45506	0.644741	1.96139	18	cg24536212, cg01509081, cg12213818, cg10864032, cg07255810, cg12735370, cg05587991, cg23913086, cg07787583, cg25230424, cg15340886, cg05477744, cg07952310	0.024485	chr3	157839900	158257847
PKP4	Gene-DMR	Hypermethylated	0.000549631	0.0330222	-0.477271	0.572681	1.95915	28	cg03822410, cg04472905, cg07584765, cg12614949, cg19932472, cg27154192, cg03484435, cg04269791, cg24760753, cg16404221, cg18828816, cg16027706, cg23740189, cg07845927	0.0165512	chr2	159390038	159534030
SEC24D	Gene-DMR	Hypermethylated	0.000401371	0.0293404	-0.498493	0.541215	1.95768	34	cg17941730, cg01025818, cg07662287, cg24764834, cg23972078, cg20852788, cg02341253, cg24050340, cg08096128, cg19301303, cg10576992, cg17678224, cg06645772, cg25678827, cg14725590, cg13488020, cg16175560, cg12423187, cg11900273, cg05877303, cg04361509, cg09532503, cg20522483	0.0121467	chr4	119645048	119754819
FBN2	Gene-DMR	Hypermethylated	0.00033363	0.0263736	-0.498493	0.556692	1.95766	31	cg17830061, cg15358549, cg00407867, cg06895959, cg26802026, cg27477833, cg12630983, cg15460460, cg19973085, cg16733761, cg02271895, cg23096272, cg18905866	0.0109429	chr5	127598507	127872958
C1orf70	Gene-DMR	Hypermethylated	0.000570188	0.0337717	-0.477271	0.624946	1.95459	20	cg02068237, cg16037137, cg15844005, cg03724010, cg12270813, cg22497741, cg27047577, cg08738570, cg03041030, cg11526073, cg01536190	0.0113053	chr1	1470836	1475644
IGFALS	Gene-DMR	Hypermethylated	0.000955714	0.0463848	-0.477271	0.650392	1.95456	16	cg10325224, cg06462780, cg06993429, cg16127145, cg09650989, cg00490583, cg02296145, cg05179569, cg01747665, cg13480010, cg03180953	0.0290518	chr16	1840421	1844152
ZBTB20	Gene-DMR	Hypermethylated	2.24204e-05	0.00422865	-0.57561	0.446711	1.95455	80	cg26042546, cg22312534, cg26247345, cg00570881, cg00616441, cg15074728, cg06409756, cg05522408, cg02147465, cg05785919, cg22695318, cg18537923, cg02331784, cg24111259, cg20819956, cg12907305, cg19622597, cg25364469, cg21126403, cg26870074, cg25329538, cg16381315, cg19892140, cg01480833, cg21316960, cg11682700, cg16126084, cg18142413, cg03927644, cg26912910, cg01879525, cg19190293, cg10501306, cg2…	0.0117777	chr3	114034568	114618858
C21orf2	Gene-DMR	Hypermethylated	0.00104142	0.0481524	-0.45506	0.601136	1.95364	23	cg01512084, cg26424188, cg11706540, cg19076313, cg08493621, cg18251721, cg22833746, cg21931697, cg08554365, cg07280951, cg22315903, cg11023456	0.0252061	chr21	45750112	45758982
NFKB1	Gene-DMR	Hypermethylated	0.000624338	0.0357403	-0.477271	0.556294	1.95299	30	cg23898555, cg04799232, cg13727808, cg04905070, cg08109333, cg09289552, cg07719773, cg11140890, cg12244758, cg05343713, cg25663524, cg07955720, cg12615753, cg12550229	0.00668124	chr4	103452730	103536116
ZCCHC7	Gene-DMR	Hypermethylated	0.000291976	0.0248963	-0.498493	0.510427	1.94989	42	cg06094062, cg00166807, cg02062374, cg13816044, cg16958493, cg15494366, cg13945124, cg14348400, cg11820797, cg15139660, cg18698026, cg00213436, cg13595739, cg25266005, cg20072008, cg02870465, cg14060402, cg10581171, cg08026400, cg16172102, cg04775706, cg22739421, cg11853678	0.0161913	chr9	37120566	37343099
KCNQ2	Gene-DMR	Hypermethylated	6.4942e-05	0.00904332	-0.538434	0.463672	1.94906	71	cg09258315, cg22368204, cg17332125, cg25356393, cg12173392, cg17022362, cg13379325, cg09576415, cg18310895, cg06062881, cg16162122, cg13403236, cg00700389, cg04522776, cg10215330, cg00168225, cg07288921, cg02311496, cg07904817, cg05230977, cg17503085, cg14889038, cg01997269, cg05220534, cg06404662, cg15271054, cg10133165, cg07318523, cg21183165, cg18438187, cg24221633, cg07155314, cg18776016, cg1…	0.0158561	chr20	62038111	62103493
FN1	Gene-DMR	Hypermethylated	0.000431381	0.0304624	-0.498493	0.546877	1.94852	32	cg09335314, cg13547624, cg14389242, cg26950867, cg25099021, cg14222615, cg08527382, cg16131123, cg03228449, cg13651709, cg21494132, cg25101841, cg27205898, cg18994446, cg00541994, cg10692870, cg17957325, cg00293519	0.0187251	chr2	216228450	216300292
CEP128	Gene-DMR	Hypermethylated	0.00050537	0.0317722	-0.477271	0.584103	1.94704	25	cg09588221, cg25516090, cg22594126, cg00500047, cg11085346, cg07581097, cg14163118, cg24399287, cg04824294, cg00931528, cg00889844, cg17685905, cg22923961, cg12765470	0.0203052	chr14	80998067	81371212
STOX2	Gene-DMR	Hypermethylated	7.47379e-05	0.00985482	-0.538434	0.476159	1.94684	63	cg14422446, cg05539370, cg15031753, cg25703861, cg23573638, cg24802835, cg21265295, cg00058887, cg25916662, cg09180181, cg20325922, cg12150566, cg20887363, cg13966557, cg08141489, cg26342502, cg18891724, cg15859390, cg02968918, cg26992150, cg08346735, cg22054328, cg06856555, cg13023014, cg00678050, cg24715412, cg07815878, cg16676082, cg27457427, cg06914725, cg19125577, cg00404923, cg19147428, cg1…	0.0127919	chr4	184828386	184938359
CPS1	Gene-DMR	Hypermethylated	0.000522407	0.0324328	-0.477271	0.519203	1.94495	40	cg18020785, cg16205846, cg23742078, cg06820405, cg06888547, cg17971592, cg22946507, cg22996009, cg21205803, cg11926456, cg01677251, cg25736692, cg01536306, cg05592633, cg07643321, cg18105667, cg11943545, cg22698998, cg23336965, cg18594747, cg11377522, cg12717830	0.0123003	chr2	211344378	211539520
MCTP2	Gene-DMR	Hypermethylated	0.000448465	0.0307423	-0.498493	0.545287	1.94286	32	cg00324205, cg11506209, cg12199968, cg12314913, cg07987311, cg22483213, cg10405794, cg13825977, cg10658203, cg17458670, cg17156867, cg10835417, cg18925901, cg22930455, cg07948153, cg09956485, cg14413714, cg12523790, cg15657761, cg16971200	0.0137202	chr15	94846092	95019591
FAM207A	Gene-DMR	Hypermethylated	0.000783068	0.0412287	-0.477271	0.638379	1.94105	17	cg04100322, cg04089360, cg24620232, cg05330063, cg25895878, cg19991640, cg10584905, cg26916625	0.0175143	chr21	46361528	46396321
MAP2	Gene-DMR	Hypermethylated	0.000791627	0.0415325	-0.477271	0.638002	1.9399	17	cg13847331, cg25790718, cg06547348, cg16923483, cg15907018, cg21943671, cg24174604, cg18978003, cg14010448	0.00886428	chr2	210517999	210588113
WDFY4	Gene-DMR	Hypermethylated	9.36368e-05	0.0117243	-0.538434	0.457612	1.93848	72	cg09283544, cg13990856, cg09362385, cg17858662, cg05200321, cg08391897, cg12888969, cg16553772, cg01644758, cg13513804, cg21239865, cg09632868, cg23929609, cg00277198, cg24308043, cg04508061, cg10638075, cg24674138, cg00459507, cg12587617, cg06240320, cg00798646, cg14248309, cg12138626, cg06990739, cg04554885, cg03769992, cg16726005, cg00002186, cg05096756, cg25441526, cg11915309, cg15854349, cg0…	0.00762963	chr10	49932245	50189455
SH3RF1	Gene-DMR	Hypermethylated	0.000224484	0.020647	-0.518848	0.486697	1.93793	51	cg22823122, cg24796507, cg02607032, cg23677215, cg07523537, cg17218827, cg18776698, cg01642901, cg03478844, cg05907036, cg16717287, cg24024036, cg04096369, cg12577414, cg11367404, cg20005487, cg26825272, cg04128997, cg13317710, cg20113649, cg07715503, cg03082953, cg25745119, cg12740098, cg11552640	0.0115885	chr4	170019871	170190311
BTNL2	Gene-DMR	Hypermethylated	0.000519505	0.0323876	-0.477271	0.53556	1.93722	34	cg18880384, cg05381852, cg09514561, cg06557067, cg04216575, cg14945317, cg19416605, cg18104646, cg15319032, cg03515726, cg24865122, cg07340708, cg13138832, cg03371894, cg02748047, cg10014338, cg06259800, cg15290692, cg02591634, cg16045677, cg04357398	0.0113324	chr6	32362551	32374162
XIRP2	Gene-DMR	Hypermethylated	0.000945074	0.0463211	-0.477271	0.577517	1.93501	26	cg23700377, cg14383480, cg04745347, cg17936469, cg23155884, cg06143823, cg18451034, cg26374122, cg18931774, cg11527730, cg27653070, cg22754963, cg26950369, cg24519867	0.0143456	chr2	167816565	168115266
TYK2	Gene-DMR	Hypermethylated	0.000757362	0.0404469	-0.477271	0.565397	1.93423	28	cg14025953, cg25613873, cg26244993, cg11057783, cg13971552, cg11575644, cg19925475, cg01547781, cg26142436, cg18038269, cg15197202, cg10144807, cg21480173, cg23184299	0.012597	chr19	10463037	10488965
DDAH2	Gene-DMR	Hypermethylated	0.000743258	0.0398365	-0.477271	0.550875	1.93397	30	cg07944381, cg25095032, cg08509383, cg16359915, cg00941576, cg27506783, cg03608520, cg25845158, cg04665604, cg16936944, cg14293129, cg00175838, cg23760103, cg17309530, cg16515974, cg08021615	0.00583333	chr6	31695027	31696867
IARS2	Gene-DMR	Hypermethylated	0.00090305	0.0451525	-0.477271	0.634353	1.92881	17	cg14332927, cg25501547, cg12596163, cg18397280, cg15709605, cg10504696, cg26645003, cg23617067	0.0161853	chr1	220267933	220312130
SLC7A4	Gene-DMR	Hypermethylated	0.000670807	0.0375249	-0.477271	0.834482	1.92771	7	cg03855037, cg05324221, cg18203139, cg21192979	0.0351197	chr22	21384173	21385818
LAMA4	Gene-DMR	Hypermethylated	0.000582765	0.0343209	-0.477271	0.502267	1.92593	43	cg21822822, cg07392884, cg23082393, cg23581176, cg05512869, cg12053543, cg20415600, cg03106852, cg20175766, cg16044777, cg02186735, cg23065185, cg05476493, cg07884432, cg25567805, cg10137676, cg03151747, cg08032407, cg03366425, cg08738901, cg06345856, cg09414426	0.00955871	chr6	112432352	112575230
DNAH1	Gene-DMR	Hypermethylated	0.000319623	0.0257567	-0.498493	0.525	1.92511	38	cg15239310, cg00631557, cg09676981, cg03551356, cg23146632, cg02917920, cg11942427, cg09244772, cg21133359, cg26585308, cg03174486, cg15703873, cg19999141, cg15568565, cg14137962, cg13262008, cg09698510, cg00541802, cg03332410, cg23318454	0.0136865	chr3	52356690	52433062
PITPNM1	Gene-DMR	Hypermethylated	0.000857453	0.0443613	-0.477271	0.61515	1.92395	20	cg24030646, cg04765955, cg04065666, cg03496014, cg24111794, cg13810931, cg16195016, cg18548523, cg06182410, cg05746876, cg11736903, cg20266711	0.0133603	chr11	67260414	67270800
TARS	Gene-DMR	Hypermethylated	0.000971852	0.0467676	-0.477271	0.632748	1.92392	17	cg15643809, cg12515990, cg12694819, cg15560746, cg21803535, cg03307655, cg08905181	0.0186256	chr5	33440935	33467949
SGSM2	Gene-DMR	Hypermethylated	0.000222066	0.0205514	-0.518848	0.478122	1.92189	54	cg23924082, cg02628470, cg23655704, cg16949378, cg00051022, cg06773247, cg11428294, cg11650102, cg26562578, cg04477101, cg17194350, cg10654390, cg02569219, cg00678114, cg07235868, cg15625480, cg20557071, cg24335280, cg19324204, cg15587829, cg11786558, cg27524403, cg03987837, cg06458745	0.0097703	chr17	2241570	2282770
SCYL1	Gene-DMR	Hypermethylated	0.000883568	0.0451525	-0.477271	0.613789	1.91969	20	cg17455353, cg24816821, cg14603723, cg16079011, cg04639304, cg05782917, cg21189572, cg23459886, cg14420612, cg10665050, cg20386670, cg06729207, cg05434558	0.0197248	chr11	65292939	65305575
IMMP2L	Gene-DMR	Hypermethylated	0.000132905	0.0153511	-0.518848	0.45865	1.91969	68	cg09837977, cg09628812, cg17448641, cg01806261, cg14058077, cg07726178, cg03187411, cg24779384, cg07813622, cg08986688, cg12098787, cg06810011, cg17404760, cg27391838, cg06545367, cg01235337, cg10965377, cg21498246, cg14182954, cg25285163, cg23806656, cg08391852, cg19513514, cg23698329, cg04277890, cg14096828, cg19798735, cg19080522, cg21858940, cg14918928, cg11879096	0.0129584	chr7	110317028	111157694
MSH5-SAPCD1	Gene-DMR	Hypermethylated	0.000989052	0.0469327	-0.45506	0.631131	1.91901	17	cg16784945, cg01429578, cg27655144, cg18565923, cg20213549, cg17820822, cg07039908, cg01016326	0.0135681	chr6	31714984	31730177
KMT2C	Gene-DMR	Hypermethylated	0.000495817	0.0315712	-0.477271	0.530417	1.919	35	cg03522020, cg25185351, cg11294582, cg23305428, cg19756463, cg25302012, cg03685849, cg12738241, cg23542222, cg14116844, cg19372128, cg12615343, cg03575372, cg17476952, cg09722706, cg17679268, cg25369000	0.0143898	chr7	151835640	152121979
COPE	Gene-DMR	Hypermethylated	0.00100625	0.0472967	-0.45506	0.630345	1.91662	17	cg00066182, cg23295999, cg25378731, cg00298830, cg01353759, cg22437927, cg05436834, cg26016850, cg11216517, cg03467467, cg02286975	0.0216787	chr19	19011222	19029194
R3HDM1	Gene-DMR	Hypermethylated	0.000988544	0.0469327	-0.45506	0.612502	1.91567	20	cg18510942, cg21704424, cg07717760, cg13713257, cg13080072, cg05520003, cg20931932, cg03249525, cg06835726, cg25699293, cg19216829, cg02727741	0.0170207	chr2	136373129	136467641
SPG7	Gene-DMR	Hypermethylated	7.41024e-05	0.00985482	-0.538434	0.436139	1.91393	83	cg07394491, cg06297023, cg01858381, cg02457207, cg21497947, cg14060774, cg16753134, cg27379520, cg04190776, cg01279634, cg07664277, cg03568793, cg25191519, cg16521110, cg04329477, cg27528975, cg08609400, cg03338071, cg14792212, cg07391271, cg06198975, cg11910237, cg00439318, cg01648887, cg08171930, cg10448954, cg07130392, cg01730585, cg16752236	0.00701767	chr16	89575020	89623374
MIPOL1	Gene-DMR	Hypermethylated	0.00100604	0.0472967	-0.45506	0.61163	1.91294	20	cg03206111, cg06385858, cg08109266, cg09729462, cg16750148, cg16923865, cg27161795, cg03373785, cg18773571, cg04454535, cg10923746, cg03073914, cg11875084	0.0169692	chr14	37736176	38013804
TONSL	Gene-DMR	Hypermethylated	0.000930727	0.0460726	-0.477271	0.827841	1.91237	7	cg03727561, cg13119364, cg02672776, cg10453070	0.0189326	chr8	145659401	145668378
COL16A1	Gene-DMR	Hypermethylated	0.000930468	0.0460726	-0.477271	0.510042	1.91064	40	cg12157702, cg24488229, cg15460911, cg09963135, cg20784098, cg19141679, cg26625443, cg16122796, cg20865598	0.011011	chr1	32120171	32167512
UVRAG	Gene-DMR	Hypermethylated	0.000128454	0.0149528	-0.518848	0.450985	1.91041	72	cg13667314, cg24623699, cg20295581, cg07356655, cg26990273, cg06047739, cg22398168, cg12005375, cg09270980, cg13989666, cg17685767, cg18627694, cg19145794, cg10774447, cg20559745, cg08466170, cg07702218, cg03862120, cg20762524, cg07524333, cg27558921, cg19996174, cg25223391, cg08648373, cg23549618, cg07783183, cg12884351, cg23159110, cg14502726, cg10572688, cg20816056, cg06333511, cg20721164, cg1…	0.00718025	chr11	75526909	75852437
CDK14	Gene-DMR	Hypermethylated	0.000102378	0.0125036	-0.538434	0.468661	1.90856	59	cg13178532, cg24118526, cg08934077, cg13641339, cg06790106, cg21743182, cg09781028, cg11261417, cg03994224, cg25150238, cg05456557, cg07521988, cg01600962, cg23810564, cg04048472, cg27193735, cg13006926, cg27520838, cg25619459, cg24255859, cg17953722, cg08479533, cg17575365, cg20411384, cg24590967, cg16008772	0.0132813	chr7	90226478	90743908
LMF1	Gene-DMR	Hypermethylated	1.49329e-07	0.000105953	-0.690132	0.378953	1.90595	217	cg06287843, cg02660885, cg05204097, cg03965322, cg02852419, cg02285907, cg03046466, cg04653025, cg05799600, cg05421149, cg04524770, cg09011162, cg09616608, cg17683003, cg07377859, cg13706784, cg03567120, cg01816814, cg00405043, cg14757311, cg27578227, cg03899978, cg01707127, cg16338536, cg08156927, cg09323092, cg00863661, cg08816443, cg08613888, cg18534396, cg00092427, cg07936928, cg06653216, cg0…	0.0064453	chr16	904543	1027041
CUL4A	Gene-DMR	Hypermethylated	0.00093707	0.0460803	-0.477271	0.516818	1.89969	36	cg22665898, cg25311591, cg10012867, cg22519102, cg20572557, cg17613596, cg16984062, cg09993715, cg16763625, cg02503299, cg09142119, cg26825849, cg26015003, cg06925625, cg25675379, cg13429812	0.0157529	chr13	113864100	113917124
SORBS2	Gene-DMR	Hypermethylated	0.000603482	0.0350742	-0.477271	0.495771	1.8939	42	cg03637191, cg18012114, cg17152693, cg17466131, cg09279343, cg04814992, cg04329172, cg26296532, cg13830549, cg17880855, cg06936803, cg16028310, cg07875090, cg27088384, cg13456534, cg17348444, cg06982846, cg02877152	0.00827467	chr4	186508880	186586969
EGFL8	Gene-DMR	Hypermethylated	0.000628454	0.0357403	-0.477271	0.494569	1.88931	42	cg10262770, cg16006963, cg06974409, cg27401116, cg12305588, cg24328676, cg02769614, cg16681436, cg19578751, cg11108115, cg00359087, cg02300308, cg12827283, cg13722708, cg00226265, cg10502563	0.00923	chr6	32133978	32135728
PPP3CA	Gene-DMR	Hypermethylated	0.000265407	0.0235391	-0.498493	0.478329	1.88847	50	cg10213756, cg14593954, cg24254692, cg11381954, cg02327001, cg20101376, cg16535339, cg15584968, cg21843792, cg18648613, cg19688772, cg12704527, cg10157084, cg13783437, cg12010857, cg27433449, cg22518097, cg06889370, cg19948457, cg25673737, cg25839745, cg06304299, cg12345953, cg10066125, cg14444498, cg14220726, cg02742123, cg07257377	0.011409	chr4	101948183	102267366
FILIP1	Gene-DMR	Hypermethylated	0.000455317	0.0307871	-0.498493	0.48029	1.88446	48	cg15666302, cg08373303, cg25452530, cg02535089, cg13697351, cg13687885, cg20884524, cg22657465, cg05243058, cg05583200, cg24426258, cg22888140, cg06071824, cg05354831, cg26463820, cg04075144, cg27072277, cg15698244, cg02776487, cg01361846, cg12622144, cg17944372, cg00009528	0.0115306	chr6	76015636	76202595
ALMS1	Gene-DMR	Hypermethylated	0.000927409	0.0460726	-0.477271	0.564725	1.88245	25	cg04247697, cg13147290, cg08897493, cg14854689, cg11401699, cg17395034, cg02806329, cg01917889, cg20883510, cg10560027, cg05340254, cg11308136	0.012485	chr2	73613587	73832048
SOX6	Gene-DMR	Hypermethylated	0.000901359	0.0451525	-0.477271	0.528281	1.88226	32	cg16270291, cg10569790, cg26009180, cg25842524, cg15199603, cg24396728, cg08224625, cg13870516, cg13153055, cg20655237, cg09554105, cg26885914, cg15497474, cg01914776, cg10927848, cg21992400, cg25088840, cg08643003	0.0108858	chr11	15997706	16403897
TBC1D8	Gene-DMR	Hypermethylated	0.000294664	0.0248977	-0.498493	0.476739	1.88219	50	cg00534380, cg12842990, cg03584646, cg25887739, cg27315673, cg01850334, cg12572995, cg18889118, cg06926140, cg06206888, cg23402102, cg16145071, cg02347113, cg17494863, cg24127780, cg23807215, cg20893936, cg21642632, cg03327545, cg24193588, cg23677426, cg20288889, cg24219634, cg04316311, cg10768838, cg13814654	0.0049131	chr2	101635691	101767056
PPP2R2D	Gene-DMR	Hypermethylated	0.000695044	0.0383788	-0.477271	0.492386	1.88097	42	cg20549186, cg06259557, cg26238022, cg17565051, cg16149455, cg08754478, cg20294155, cg03716738, cg17235151, cg26112755, cg18821895, cg03332810, cg17892150, cg05233079, cg24032568, cg23629913, cg06451536, cg03072003, cg23804750	0.00895807	chr10	133748026	133770616
CHN1	Gene-DMR	Hypermethylated	0.000564799	0.033662	-0.477271	0.512808	1.88041	38	cg09605298, cg18433728, cg15149179, cg15734820, cg09366397, cg23799146, cg08662732, cg17762124, cg03478739, cg18545433, cg18588441, cg16564277, cg17102349, cg16992637	0.0112989	chr2	175681227	175870054
GTF2H4	Gene-DMR	Hypermethylated	0.000461979	0.0308822	-0.498493	0.485344	1.88019	45	cg21783599, cg24517380, cg02815249, cg23387168, cg23096826, cg24677671, cg04517643, cg22459990, cg04178207, cg05267955, cg15080939, cg08177495, cg22508626, cg24507551, cg26860970, cg08617970, cg02186769, cg26935722, cg00929964, cg16555181, cg08329753	0.0105218	chr6	30876844	30881740
AATK	Gene-DMR	Hypermethylated	3.01219e-05	0.00498686	-0.57561	0.413447	1.87709	104	cg11236755, cg22498452, cg01684784, cg24688837, cg08317891, cg02113284, cg26068527, cg23499929, cg19835688, cg18609037, cg25508376, cg18637486, cg20887396, cg17975663, cg20116220, cg02271139, cg04753090, cg02004044, cg25854943, cg14298637, cg11689732, cg03959796, cg22497856, cg04472133, cg26998842, cg05292376, cg26452766, cg11600078, cg02460935, cg11138142, cg06869212, cg23295826, cg11190498, cg2…	0.00957262	chr17	79093913	79139685
NCLN	Gene-DMR	Hypermethylated	0.000769958	0.0406822	-0.477271	0.49048	1.87369	42	cg02869708, cg15581305, cg00777849, cg13573040, cg03536488, cg06620528, cg13689497, cg20977095, cg12245370, cg03571089, cg06338472, cg04615531, cg10645944, cg21576590, cg26253899, cg06015656	0.013541	chr19	3186301	3207502
CDH2	Gene-DMR	Hypermethylated	0.000478626	0.0310067	-0.498493	0.483119	1.87157	45	cg02113261, cg18049904, cg13269527, cg13845439, cg26957179, cg24776465, cg07775293, cg27105619, cg06123505, cg17402123, cg18666853, cg15322562, cg10875413, cg11963233, cg03513978, cg25583593, cg25638032, cg20201515, cg22332722, cg07212067, cg24915360, cg04869740, cg23966257	0.00769855	chr18	25533406	25756657
ADAMTS13	Gene-DMR	Hypermethylated	0.000471739	0.0308822	-0.498493	0.474711	1.86962	47	cg07508707, cg07846290, cg13413996, cg03748951, cg06694168, cg16112945, cg08795752, cg13884047, cg00474592, cg20024345, cg01318154, cg00115654, cg06956309, cg04243082	0.00961311	chr9	136279619	136324375
DIAPH3	Gene-DMR	Hypermethylated	0.000470893	0.0308822	-0.498493	0.464204	1.86594	54	cg21560521, cg03467897, cg21788587, cg23934687, cg10085203, cg00008612, cg10482427, cg03658604, cg12544957, cg20592691, cg15830057, cg00825130, cg10406264, cg01826492, cg19431235, cg19044429, cg00623826, cg11681201, cg07124680, cg08527187, cg06307459, cg04220005, cg15481105, cg21028604, cg17095637	0.00987085	chr13	60240868	60737661
DPYD-AS1	Gene-DMR	Hypermethylated	0.00052466	0.0324375	-0.477271	0.909626	1.86571	5	cg12605277, cg00080253, cg08887368, cg15384317	0.0317133	chr1	97573868	97737954
PSMD1	Gene-DMR	Hypermethylated	0.00072863	0.0394785	-0.477271	0.507647	1.86148	38	cg22203451, cg22302353, cg21309797, cg24434019, cg21664159, cg11480285, cg09446895, cg25157172, cg14835173, cg07441861, cg07380201, cg03172765, cg16056486, cg13305004, cg12793238, cg13723006, cg26570380, cg21826307	0.0111923	chr2	231921952	232034629
PLCH2	Gene-DMR	Hypermethylated	0.000241837	0.0219718	-0.518848	0.450524	1.85069	64	cg04259720, cg03847348, cg14941600, cg17573441, cg02812087, cg24902038, cg20351495, cg01645548, cg11854493, cg18023674, cg00373616, cg16184758, cg08039751, cg22613149, cg14984126, cg19760917, cg17979046, cg06322310, cg09336794, cg04341461, cg11824422, cg00055434, cg00314892, cg05962079, cg19371189, cg00722329, cg12644668, cg01442889, cg10129768, cg07821364, cg01022121, cg20739281	0.0150623	chr1	2399691	2436214
RGMA	Gene-DMR	Hypermethylated	0.000446498	0.0307423	-0.498493	0.427106	1.84233	77	cg07712478, cg14962754, cg25994931, cg27648242, cg24682751, cg21079003, cg24975821, cg23013968, cg17601909, cg18927740, cg04101715, cg13990585, cg24569831, cg17400113, cg08766812, cg07987705, cg05342906, cg09310554, cg08334034, cg14213101, cg26127778, cg02206137, cg25059434, cg04340651, cg04330352, cg09984414, cg17350690, cg03462901, cg25298833, cg09214412, cg13528563, cg09215936, cg22727796, cg1…	0.0131536	chr15	93588328	93631991
ALCAM	Gene-DMR	Hypermethylated	0.000711691	0.038986	-0.477271	0.475521	1.84213	45	cg04912993, cg16654432, cg08489892, cg00387117, cg21832978, cg24685239, cg05851741, cg13182233, cg02645407, cg10562732, cg26367456, cg20224341, cg07942010, cg01566906, cg03935579, cg09844992, cg09025274, cg04240062, cg26692859, cg15423944, cg18453904, cg24855446	0.0131178	chr3	105086573	105268882
CTNND2	Gene-DMR	Hypermethylated	0.000139443	0.0158374	-0.518848	0.41629	1.84137	90	cg04970144, cg09896686, cg03894650, cg07891033, cg27639457, cg20539811, cg10767260, cg13181950, cg10977989, cg15517030, cg17209276, cg09722236, cg17410174, cg15316150, cg15129971, cg05982423, cg09856200, cg12758060, cg10398297, cg10808406, cg05833106, cg01148766, cg13685506, cg00617866, cg18525240, cg24977670, cg06554120, cg05818685, cg20297825, cg25358212, cg09930565, cg00806634, cg01077450, cg0…	0.00793286	chr5	10973629	11903681
FHIT	Gene-DMR	Hypermethylated	0.000474633	0.0308822	-0.498493	0.466155	1.8404	50	cg19039809, cg17345545, cg09780926, cg03060986, cg14369178, cg25921543, cg00721771, cg27254860, cg07394122, cg20517149, cg13745692, cg01287377, cg02923224, cg15403766, cg11815980, cg13047954, cg12756700, cg09833634, cg20366397, cg04835638, cg23222057, cg10241937	0.0065808	chr3	59749626	60522257
C10orf11	Gene-DMR	Hypermethylated	2.88772e-05	0.00488944	-0.57561	0.381318	1.8296	144	cg09553982, cg01801935, cg05318249, cg07121756, cg06798772, cg27244410, cg19208051, cg08794198, cg15586478, cg09264782, cg07679997, cg10654696, cg12898663, cg05462233, cg08754149, cg02987635, cg08468746, cg03922262, cg08778939, cg01075966, cg21686532, cg01016610, cg23144540, cg02580384, cg06286521, cg23568649, cg15395412, cg16620088, cg08171081, cg19008877, cg26283428, cg05989572, cg09010484, cg0…	0.00399061	chr10	77191660	78315969
FAM172A	Gene-DMR	Hypermethylated	0.000622401	0.0357403	-0.477271	0.447173	1.82719	62	cg23645943, cg01221780, cg02703190, cg25919521, cg17809345, cg22717461, cg13682224, cg06302944, cg16485800, cg12184027, cg03952109, cg13099219, cg18370979, cg24803912, cg01349007, cg19850855, cg13642600, cg25015043, cg18331133, cg20474306, cg18649133, cg00728573, cg19870438, cg05893047, cg20701810, cg20644084, cg07803236	0.0102443	chr5	92953974	93447389
CCDC85C	Gene-DMR	Hypermethylated	0.000175359	0.0180197	-0.518848	0.439674	1.82688	67	cg04908136, cg04434909, cg02540224, cg06637032, cg01002443, cg18662613, cg23149072, cg24544780, cg27209661, cg10305890, cg24980366, cg04159585, cg15699211, cg04897439, cg22916215, cg00948460, cg15105253, cg26966559, cg03839542, cg00995457, cg26662425, cg08645119, cg13250209, cg14125013, cg08015762, cg19372212, cg18617527, cg17049299, cg17307119, cg06195811, cg22511650, cg01675158	0.0129613	chr14	99986192	100068637
NAALADL2	Gene-DMR	Hypermethylated	0.000400387	0.0293404	-0.498493	0.435555	1.82485	69	cg16179239, cg05279806, cg19310980, cg14368211, cg08398040, cg01895189, cg16964064, cg06588542, cg09444259, cg09704444, cg04998970, cg11775608, cg01379656, cg18290025, cg14249533, cg09969640, cg01295999, cg16953031, cg05171064, cg08995613, cg17095685, cg08076814, cg11921585, cg21145449, cg12569169, cg04784618, cg03525956, cg16636878, cg08076558, cg20967808, cg04862404	0.012353	chr3	174577336	175495361
NPAS3	Gene-DMR	Hypermethylated	0.000295764	0.0248977	-0.498493	0.430001	1.82483	73	cg13094031, cg13779318, cg10414453, cg10003129, cg18948852, cg25363867, cg09224393, cg13240744, cg00250036, cg15010254, cg11918960, cg01163720, cg17343110, cg06945328, cg19420933, cg09517760, cg20925873, cg23255320, cg12459957, cg23300467, cg23530916, cg02969500, cg23276524, cg20951152, cg13368530, cg02888744, cg05867362	0.0031016	chr14	33408948	34270113
CERS6	Gene-DMR	Hypermethylated	0.00103119	0.0480149	-0.45506	0.496917	1.82213	38	cg00880214, cg04340177, cg05192028, cg19224198, cg27059217, cg27158605, cg03895161, cg10970090, cg18817780, cg00419220, cg15455300, cg22174072, cg08750806, cg07310204, cg12071679, cg24213954, cg20380380	0.00796632	chr2	169322797	169594717
BANP	Gene-DMR	Hypermethylated	2.22008e-05	0.00422865	-0.57561	0.377944	1.82011	152	cg07865391, cg06450459, cg27333547, cg03117900, cg16537164, cg01325188, cg04876597, cg01946510, cg27058702, cg05887749, cg26754724, cg16848503, cg02105472, cg16014492, cg10637565, cg08113459, cg25595867, cg10122230, cg05703749, cg02426307, cg04081145, cg09975659, cg10306757, cg00677901, cg03790192, cg00462560, cg06375206, cg03228325, cg10493736, cg26564329, cg05762553, cg00354736, cg06050784, cg0…	0.00506782	chr16	88008736	88110197
PTDSS2	Gene-DMR	Hypermethylated	0.000319798	0.0257567	-0.498493	0.440158	1.8177	65	cg14452776, cg26889437, cg05919523, cg24420089, cg00184011, cg04037372, cg16197643, cg08063418, cg03522743, cg21075020, cg06956805, cg00554604, cg02339970, cg02694576, cg08251761, cg06331833, cg00593699, cg02367558, cg06703373, cg11004323, cg25227936, cg20831041, cg05488981, cg27187697, cg19029131, cg02652569, cg13583586, cg16975316, cg06132940, cg24247537, cg10419178, cg02825126, cg01134157	0.00614973	chr11	450652	490558
AGRN	Gene-DMR	Hypermethylated	0.000315986	0.0257567	-0.498493	0.416984	1.81424	79	cg20741620, cg15469001, cg03790440, cg20594982, cg24598973, cg27541454, cg02245706, cg23625715, cg12483930, cg02288964, cg02138082, cg10309261, cg24704476, cg09134969, cg04274259, cg19813362, cg11708842, cg13100600, cg16502826, cg24730157, cg12147785, cg09248054, cg06819605, cg18147233, cg07787977, cg14253035, cg08387293, cg15475967, cg04029236, cg02632261, cg26007962, cg02494066, cg16903000, cg1…	0.0126905	chr1	955757	990341
TRPS1	Gene-DMR	Hypermethylated	0.00104707	0.0481524	-0.45506	0.460439	1.81341	47	cg16081481, cg11730559, cg08035262, cg14602154, cg01218447, cg02595931, cg04500050, cg24354380, cg21509516, cg04713275, cg09232520, cg16263548, cg17987646, cg21314094, cg25042798, cg10854461, cg05561621, cg26764965	0.0128226	chr8	116426596	116678788
SHC2	Gene-DMR	Hypermethylated	0.000718245	0.0390578	-0.477271	0.459059	1.81239	50	cg20031311, cg14314896, cg14112062, cg18734541, cg06431459, cg11333576, cg20444858, cg25414649, cg16028012, cg19628127, cg17622401, cg16322590, cg25935047, cg26447747, cg08506874, cg19420102, cg00666525, cg13234657, cg25264268, cg08144278	0.0111232	chr19	419048	460135
BAIAP2	Gene-DMR	Hypermethylated	2.82804e-05	0.00484836	-0.57561	0.376767	1.81231	148	cg09840386, cg03926640, cg19170021, cg18447950, cg09324359, cg14948086, cg12097330, cg22184944, cg21275903, cg02839029, cg05481579, cg11176256, cg06479607, cg10767838, cg16550485, cg11543393, cg00464773, cg23532322, cg22992772, cg20452429, cg07759857, cg12081233, cg02533364, cg10264788, cg01626014, cg12189382, cg09859805, cg03060228, cg09043456, cg07782795, cg22300320, cg13621701, cg26764764, cg0…	0.0112603	chr17	79009114	79088325
DLGAP2	Gene-DMR	Hypermethylated	7.20881e-05	0.00967669	-0.538434	0.378667	1.80845	139	cg25449412, cg09418861, cg06040034, cg09087561, cg08821528, cg03624582, cg05636584, cg18540249, cg08707025, cg21237749, cg24150262, cg09427741, cg22603628, cg25633955, cg00623161, cg10448111, cg22385595, cg26463699, cg06070132, cg13118025, cg02985959, cg20812772, cg08927875, cg20257821, cg03518799, cg27581191, cg03020925, cg11114923, cg26128378, cg22787604, cg05577437, cg13649332, cg21819129, cg1…	0.00505953	chr8	1497078	1649522
CTBP2	Gene-DMR	Hypermethylated	0.000376897	0.0283625	-0.498493	0.443244	1.80505	59	cg08452292, cg12446642, cg09559798, cg02294138, cg12116920, cg15861921, cg18057959, cg08293536, cg09578515, cg20331765, cg02220389, cg23971517, cg22964496, cg23089912, cg02631583, cg18167088, cg07341129, cg23311929, cg16697024, cg13433263, cg07048415, cg11285912, cg20498994, cg08734124, cg08464646, cg27660388	0.00523521	chr10	126683336	126726318
SMURF1	Gene-DMR	Hypermethylated	0.000738487	0.0398065	-0.477271	0.439864	1.79896	60	cg08205736, cg03126834, cg09893240, cg23206206, cg13525639, cg19921577, cg00054890, cg18887230, cg16822777, cg02531439, cg07712604, cg12539349, cg01132769, cg21593606, cg03034714, cg19853943, cg09221667, cg04878240, cg11120115, cg23594517, cg16139198, cg08900901	0.00622917	chr7	98629266	98740022
KCNAB2	Gene-DMR	Hypermethylated	0.00033555	0.0263736	-0.498493	0.418384	1.79114	76	cg17499212, cg00813560, cg22810710, cg00223046, cg16361915, cg12305132, cg25773199, cg17179571, cg09310125, cg11398922, cg20060474, cg14578612, cg00352913, cg23201052, cg07220157, cg03549532, cg23719973, cg02630629, cg06272329, cg05372828, cg25880365, cg09702732, cg10974068, cg24152353, cg17106415, cg24545495, cg03663514, cg22075141, cg13243674, cg01914794, cg23624452, cg20814688, cg15731035, cg0…	0.0116751	chr1	6101339	6158059
STAU2	Gene-DMR	Hypermethylated	0.00093707	0.0460803	-0.477271	0.452	1.78452	50	cg00557235, cg21668391, cg11986479, cg04161754, cg09334558, cg07567521, cg14742361, cg04688268, cg26431261, cg26804354, cg16622065, cg08955462, cg17286854, cg19134688, cg23706108, cg18993626, cg21552276, cg09762865, cg10781514	0.00966388	chr8	74335868	74638972
TOX	Gene-DMR	Hypermethylated	0.000707677	0.0389092	-0.477271	0.424418	1.77819	69	cg00073784, cg00251767, cg10526370, cg23920047, cg03071241, cg20922366, cg10180731, cg26782726, cg20662827, cg18581709, cg05901852, cg03291265, cg15735721, cg13813467, cg15686334, cg10089105, cg09164377, cg15819366, cg27128073, cg04682911, cg25356825, cg18292371, cg26600913, cg25596091, cg02324558, cg19499831, cg10758454	0.00406672	chr8	59720666	60031438
AJAP1	Gene-DMR	Hypermethylated	0.000900582	0.0451525	-0.477271	0.42462	1.77725	68	cg06493740, cg11926510, cg00692462, cg07478719, cg02837536, cg12058478, cg21913897, cg21801870, cg24525286, cg00535618, cg24350011, cg17525406, cg02483484, cg18395150, cg00523188, cg18957455, cg21267167, cg06966242, cg07716403, cg22367872, cg11735846, cg03124858, cg08159291, cg16360868, cg12780792, cg02960406, cg21199251, cg13056990, cg12065138, cg15605704, cg23015920, cg13503382, cg00737943	0.0112872	chr1	4715520	4832865
BCAS3	Gene-DMR	Hypermethylated	0.000188521	0.0187257	-0.518848	0.38483	1.77268	114	cg16244123, cg12676686, cg11827550, cg09139183, cg26074655, cg03490399, cg02373483, cg12691372, cg22375853, cg26347562, cg17336368, cg17945004, cg05763559, cg27063327, cg02064349, cg04784251, cg22743157, cg22435132, cg18725444, cg16030207, cg08130300, cg21365676, cg12385032, cg12918878, cg24138194, cg13222022, cg21902604, cg17331742, cg09329621, cg07497511, cg06868699, cg18200549, cg22442897, cg1…	0.00403638	chr17	58798874	59467889
ERC1	Gene-DMR	Hypermethylated	0.000540593	0.0330116	-0.477271	0.404278	1.77176	84	cg02724203, cg26957796, cg21022889, cg07050008, cg04731219, cg02637530, cg24167163, cg05375796, cg15893184, cg22221427, cg19539325, cg19791379, cg21430515, cg11467508, cg08821726, cg10000068, cg24824623, cg10053594, cg06378010, cg13079837, cg14888861, cg16390418, cg08817674, cg11177680, cg00293303, cg11026154, cg11688548, cg04956780, cg20678586, cg25103419, cg17046247, cg17832053, cg01849845, cg0…	0.00434221	chr12	1100472	1604915
UNC84A	Gene-DMR	Hypermethylated	0.000975851	0.0467676	-0.477271	0.433016	1.77096	60	cg00934597, cg24724937, cg13798912, cg09315698, cg11356302, cg15363973, cg11890641, cg24796726, cg26706652, cg16409970, cg03741576, cg25203085, cg05835431, cg23947450, cg06348187, cg13375571, cg04960665, cg03644585, cg10204951, cg18524251, cg02240103, cg01890546, cg01966674, cg10890016	0.0118394	chr7	872208	910479
SLC12A7	Gene-DMR	Hypermethylated	5.64672e-05	0.00846016	-0.557332	0.364944	1.7643	155	cg00551954, cg05636015, cg17097710, cg00278107, cg00420510, cg00697639, cg02027730, cg17321235, cg14708411, cg10601043, cg06637017, cg07567497, cg20730619, cg08382946, cg04467119, cg25183683, cg04725215, cg25388971, cg01903305, cg00346376, cg22482069, cg15700520, cg16016716, cg00063291, cg21513991, cg23345930, cg23115083, cg11628781, cg05972654, cg06407917, cg15601915, cg04213775, cg00198337, cg1…	0.0100276	chr5	1052540	1111863
KCNQ5	Gene-DMR	Hypermethylated	0.0006268	0.0357403	-0.477271	0.414588	1.75942	73	cg21352350, cg10078467, cg23104898, cg17997021, cg16991860, cg26840672, cg26989776, cg09869665, cg24609100, cg01646407, cg14156077, cg06573181, cg20834261, cg18906664, cg19094996, cg15673131, cg10164437, cg08396034, cg12134134, cg24904276, cg27079927, cg23221791, cg11420634, cg10250828, cg08195050, cg02356151, cg02858839, cg03661570, cg08145292, cg06094924, cg05664304, cg17969913, cg04248108, cg1…	0.00861077	chr6	73332885	73890799
PIGG	Gene-DMR	Hypermethylated	0.00104662	0.0481524	-0.45506	0.420284	1.75911	68	cg11051561, cg06174537, cg09826506, cg10497458, cg04923441, cg26132762, cg02337355, cg14409406, cg02954015, cg17652770, cg07833971, cg24887158, cg09271316, cg05429508, cg10395330, cg18683082, cg18145393, cg05865451, cg00888154, cg01132785, cg17196244, cg17635394, cg23689517, cg04658846, cg18714782, cg13856154, cg00597751, cg14339789, cg00614242, cg05828119, cg17977841, cg06541981, cg02511320, cg2…	0.00734456	chr4	493055	532975
CIT	Gene-DMR	Hypermethylated	0.000385046	0.0287684	-0.498493	0.422801	1.75677	67	cg08812590, cg12179663, cg05553923, cg21879102, cg13040509, cg19514554, cg15561880, cg08641078, cg18881778, cg27096087, cg19048791, cg07876770, cg18075627, cg07164667, cg09414280, cg17298860, cg01710114, cg14704597, cg21415724, cg17338594, cg15636391, cg15793993, cg22477100, cg10897313, cg18634334, cg00009001, cg03888992, cg07727134, cg22078988, cg12704462, cg18805612, cg00702506, cg03339668, cg2…	0.00484683	chr12	120127920	120313949
MYO16	Gene-DMR	Hypermethylated	0.000333985	0.0263736	-0.498493	0.389108	1.75194	98	cg13117173, cg24371155, cg13948652, cg03466073, cg20371573, cg03726738, cg24611614, cg09819141, cg19444859, cg19440242, cg19174831, cg11300777, cg09236780, cg14549663, cg03269020, cg05712421, cg16055132, cg12374345, cg06141132, cg07837822, cg19188316, cg05717677, cg18431477, cg24719241, cg12723976, cg22498816, cg12337150, cg22534108, cg09165893, cg11021611, cg16938282, cg24965356, cg13284026, cg2…	0.00680712	chr13	109316812	109858211
ZFPM2	Gene-DMR	Hypermethylated	0.000413568	0.0298953	-0.498493	0.421288	1.75048	67	cg11399319, cg00112309, cg15413269, cg03976172, cg11738208, cg21443274, cg20994227, cg20576349, cg13963735, cg02370707, cg17558365, cg24904576, cg25855675, cg08913407, cg26785025, cg20712955, cg07478893, cg00530629, cg19153095, cg04011925, cg17534034, cg13491343, cg17679987, cg06647660, cg27281791, cg12032713, cg10939416, cg02463578, cg21425607, cg26976208, cg20154222, cg26857626	0.0087787	chr8	106331317	106811143
NOS1AP	Gene-DMR	Hypermethylated	0.000740027	0.0398065	-0.477271	0.412461	1.7504	73	cg03001048, cg20071225, cg08131468, cg02156353, cg02380020, cg12582262, cg12439436, cg16641271, cg02858267, cg21637263, cg18383680, cg10875367, cg10520498, cg23920016, cg27380537, cg23225572, cg23550693, cg02482624, cg03391436, cg14554892, cg11169640, cg24550688, cg18383585, cg09871261, cg16876936, cg03169867, cg03022556, cg08848462, cg05486432, cg03484831, cg03268699	0.00201794	chr1	162041072	162337248
FAT1	Gene-DMR	Hypermethylated	0.000976157	0.0467676	-0.477271	0.389364	1.75035	97	cg09084892, cg25123881, cg06094779, cg08064683, cg17009526, cg11856821, cg21581081, cg26982245, cg11396712, cg20931060, cg23307521, cg22018544, cg25352342, cg02596645, cg10993458, cg24337359, cg10935626, cg14150326, cg18246991, cg02896191, cg20943684, cg11972666, cg15394998, cg24261767, cg16949623, cg22708168, cg00405769, cg16947299, cg17721480, cg27661793, cg16961623, cg19936614, cg01040779, cg2…	0.00665891	chr4	187509785	187630516
PARD3B	Gene-DMR	Hypermethylated	0.000672426	0.0375249	-0.477271	0.395448	1.74521	87	cg15111330, cg20441506, cg21459632, cg11530799, cg17943416, cg10201619, cg23270712, cg07702442, cg15289257, cg07857356, cg07261968, cg00790041, cg16924816, cg08138586, cg05399746, cg20573828, cg01469132, cg03787092, cg10053572, cg01237404, cg12157387, cg11841231, cg07550727, cg20461275, cg22615747, cg14633135, cg13266166, cg20332865, cg07085590, cg03025473, cg27430624, cg21539903	0.00909389	chr2	205410909	206477764
SHROOM3	Gene-DMR	Hypermethylated	0.000292406	0.0248963	-0.498493	0.376448	1.7438	118	cg02967150, cg00009733, cg04331288, cg00009737, cg10291288, cg24175289, cg15109556, cg00520799, cg27230396, cg11927451, cg14099224, cg14107061, cg15871969, cg05988291, cg26169138, cg12231231, cg17543218, cg19591902, cg12807402, cg16964990, cg19651184, cg01808053, cg17632471, cg13593192, cg24137322, cg04628797, cg00812737, cg02413100, cg13338454, cg04503593, cg24937813, cg17484699, cg22395490, cg0…	0.00726792	chr4	77370642	77694027
DOCK1	Gene-DMR	Hypermethylated	0.000142327	0.0158374	-0.518848	0.365554	1.73672	137	cg06406458, cg19784622, cg19572051, cg15439566, cg25336498, cg22634172, cg01039092, cg25321212, cg11007492, cg22314971, cg03242819, cg18932726, cg07843147, cg10770307, cg01112499, cg18441102, cg17151708, cg03129384, cg23082862, cg07980821, cg04124361, cg08314372, cg11756138, cg18785423, cg13434852, cg05608777, cg26878169, cg12041675, cg10180050, cg11094040, cg15676916, cg00193959, cg04324179, cg0…	0.00536101	chr10	128594141	129245728
TP73	Gene-DMR	Hypermethylated	0.00100327	0.0472967	-0.45506	0.405845	1.73548	75	cg09852697, cg14660788, cg02167316, cg23052055, cg03846767, cg06646112, cg16163116, cg20628743, cg26055950, cg03760518, cg18279180, cg17471939, cg03050669, cg00589002, cg12268562, cg26034538, cg25196575, cg13914636, cg04493946, cg19418235, cg18873878, cg03664527, cg17441982, cg17727502, cg04159546, cg25406408, cg17804348	0.00973679	chr1	3600735	3649574
GPC6	Gene-DMR	Hypermethylated	0.000571172	0.0337717	-0.477271	0.377783	1.73532	113	cg13713350, cg04301742, cg26735543, cg15214459, cg07333922, cg01392776, cg03329921, cg25866212, cg17944981, cg01042854, cg26530275, cg20373176, cg24149455, cg01537769, cg20054182, cg02165670, cg03110165, cg02565999, cg27434678, cg22998749, cg05732487, cg09891221, cg05188268, cg08920681, cg14778311, cg08105469, cg20091187, cg06149212, cg15187175, cg11134334, cg14494366, cg08163567, cg01634320, cg1…	0.0079892	chr13	93880583	95053237
OBSCN	Gene-DMR	Hypermethylated	0.000136506	0.0156457	-0.518848	0.362098	1.7348	142	cg10680520, cg02126759, cg07600278, cg19401519, cg12209313, cg26303165, cg06190406, cg04843660, cg23630430, cg14573519, cg09204449, cg27264894, cg20257580, cg05729000, cg08312035, cg08782463, cg18159850, cg00901843, cg26362105, cg09853570, cg07203024, cg09037426, cg20775370, cg19182299, cg22942751, cg01195848, cg23644589, cg19637744, cg25222493, cg21407117, cg10420363, cg25021695, cg25533148, cg1…	0.00921992	chr1	228399562	228566333
HDAC9	Gene-DMR	Hypermethylated	0.00105116	0.0481919	-0.45506	0.388287	1.73342	93	cg03161886, cg06230668, cg07269639, cg14437953, cg03534391, cg07315355, cg18590693, cg16445790, cg27452159, cg11421589, cg14160521, cg13420273, cg03907179, cg22466394, cg17227395, cg10754620, cg25406767, cg23580915, cg07945021, cg27337857, cg08426157, cg08816369, cg10676164, cg21816977, cg24458314, cg26996097, cg14553611, cg03693068, cg15310511, cg22382697, cg22135757, cg15733422, cg20738553, cg2…	0.00877513	chr7	18202834	19018055
CYFIP1	Gene-DMR	Hypermethylated	0.000902434	0.0451525	-0.477271	0.393913	1.72688	85	cg25124211, cg24391128, cg03858808, cg27412506, cg25537651, cg16539640, cg14963283, cg19648954, cg04816434, cg14570469, cg14679071, cg07729303, cg08983485, cg26377332, cg11397581, cg21211873, cg26572499, cg00213606, cg07980088, cg17098850, cg23217940, cg00614644, cg22143684, cg13311886, cg04788439, cg04294383, cg12285911, cg03441544, cg11517728, cg01768385, cg13986138, cg07279214, cg05454389, cg1…	0.00545787	chr15	22926050	23001964
RPH3AL	Gene-DMR	Hypermethylated	0.000344954	0.02691	-0.498493	0.357665	1.69402	133	cg05449108, cg15212418, cg00684171, cg10587688, cg01717881, cg07385388, cg12246608, cg24320242, cg01760178, cg23683898, cg02031712, cg16373144, cg11597080, cg27461422, cg19589251, cg27251370, cg11940040, cg00703441, cg04270824, cg05354195, cg17317895, cg08644194, cg09580249, cg04897931, cg25456020, cg20215846, cg18098089, cg18029039, cg21518212, cg22466812, cg27489009, cg15698905, cg20652871, cg2…	0.0130999	chr17	65505	176052
SLC9A3	Gene-DMR	Hypermethylated	0.00076548	0.0405895	-0.477271	0.376236	1.69398	98	cg11434155, cg25925473, cg01316792, cg18447419, cg15084390, cg13013644, cg20402284, cg18274791, cg22689016, cg13004635, cg02354563, cg12437197, cg21743597, cg14137381, cg21271026, cg21620524, cg01982873, cg19640581, cg04181066, cg27624327, cg12507879, cg22025206, cg13641012, cg16535035, cg21159260, cg09118379, cg14533753, cg25518170, cg02009040, cg19107578, cg17233264, cg16235679, cg06343109, cg2…	0.0133496	chr5	474111	524127
GALNT9	Gene-DMR	Hypermethylated	4.88751e-05	0.00743102	-0.557332	0.330837	1.67942	237	cg24630778, cg00136077, cg09959109, cg13105730, cg01774475, cg07782603, cg13596713, cg14189142, cg09132473, cg19056573, cg10603481, cg04700996, cg18394689, cg23381494, cg22149783, cg09930743, cg00377301, cg09900984, cg11294269, cg17313376, cg14288890, cg06766860, cg07955315, cg21753682, cg15128141, cg17216080, cg26426633, cg03135964, cg14603778, cg11566267, cg05133340, cg15447912, cg11807539, cg1…	0.00847984	chr12	132682698	132904796
ARID1B	Gene-DMR	Hypermethylated	0.000271191	0.0239097	-0.498493	0.340224	1.67073	169	cg02671826, cg25989967, cg01036050, cg07965326, cg26622683, cg11461244, cg26732340, cg05935476, cg04378942, cg14783044, cg18829541, cg13052255, cg14692468, cg02142382, cg14223033, cg17719099, cg26861219, cg16106092, cg11567885, cg25333183, cg26138342, cg17566878, cg20408104, cg04875704, cg08516596, cg01145604, cg16719194, cg04949193, cg10023565, cg15503531, cg11299190, cg08308556, cg23924137, cg1…	0.0023341	chr6	157100981	157528657
MGMT	Gene-DMR	Hypermethylated	0.000868309	0.0446131	-0.477271	0.333802	1.62306	161	cg02634492, cg02981064, cg18594706, cg08227792, cg16765434, cg00981003, cg05611777, cg25394042, cg22785261, cg14263093, cg13272119, cg03271907, cg01596026, cg14434995, cg15658262, cg18581292, cg23004031, cg10366851, cg14418963, cg06874216, cg04621100, cg03292473, cg14684137, cg15367698, cg25063211, cg08883995, cg11019008, cg19806483, cg04436810, cg14312783, cg18811130, cg24810646, cg12981137, cg1…	0.00536206	chr10	131265575	131564371
ABR	Gene-DMR	Hypermethylated	0.00016336	0.0171413	-0.518848	0.321482	1.61837	225	cg27158464, cg26389281, cg25964338, cg10532807, cg24437429, cg26867637, cg15474728, cg05825400, cg10017814, cg10250580, cg14885119, cg22681654, cg04080005, cg00440023, cg25743486, cg11864326, cg23142651, cg17958132, cg06614508, cg08582840, cg14335816, cg09434366, cg10024094, cg02217367, cg24210280, cg22789318, cg05600126, cg01642895, cg23401459, cg22006392, cg17287587, cg24521240, cg03131829, cg1…	0.00293207	chr17	909982	1082885
SND1	Gene-DMR	Hypermethylated	0.000899887	0.0451525	-0.477271	0.335297	1.61741	151	cg08825895, cg21797502, cg08104492, cg24821022, cg04724489, cg07779188, cg17449964, cg05568688, cg24940113, cg06261500, cg00002531, cg21465771, cg10925265, cg25578993, cg00137696, cg07152120, cg01233922, cg22085283, cg12371914, cg13575798, cg07555397, cg11534481, cg07871590, cg14335604, cg12968294, cg06945399, cg04459126, cg02350005, cg01460622, cg15172834, cg13689959, cg07631119, cg14255094, cg0…	0.0056983	chr7	127292550	127730344
GABBR1	Gene-DMR	Hypermethylated	0.0010889	0.0496163	-0.45506	0.340308	1.61181	133	cg02928278, cg04066686, cg20067272, cg24640415, cg14377523, cg24430207, cg23908638, cg20486877, cg03881768, cg21645752, cg14841796, cg20806676, cg00758854, cg06266853, cg05972518, cg09519060, cg05437995, cg20642417, cg14111380, cg23801674, cg17071948, cg15370577, cg23306453, cg15154411, cg08027810, cg12055610, cg20704972, cg09603409, cg06512249, cg21080452, cg27297993, cg16527407, cg07436579, cg2…	0.00276885	chr6	29571363	29600139
SMYD3	Gene-DMR	Hypermethylated	0.000360887	0.0275754	-0.498493	0.321391	1.59891	199	cg16960153, cg03176900, cg08100300, cg16110314, cg15324865, cg06584597, cg26579673, cg15831875, cg05913921, cg11416969, cg09298207, cg14257360, cg10557782, cg19837417, cg17691415, cg09082035, cg04874825, cg04798314, cg11785044, cg02199799, cg14338708, cg12844995, cg10055505, cg04214370, cg22024479, cg09681849, cg10676502, cg26241591, cg02415020, cg23620047, cg00304631, cg06652369, cg18311466, cg2…	0.0037632	chr1	245915113	246670217
PRDM16	Gene-DMR	Hypermethylated	1.9745e-06	0.000717563	-0.627257	0.28317	1.59183	596	cg04624740, cg08636115, cg17537707, cg10438527, cg05585115, cg04974499, cg01418153, cg05013909, cg14241426, cg22530255, cg21784411, cg04605504, cg23609682, cg13427179, cg01065697, cg24968931, cg04443795, cg10100424, cg26000536, cg00087546, cg11251399, cg11731671, cg02194974, cg22712408, cg13087441, cg23995186, cg03254465, cg15059176, cg10146008, cg21692930, cg00790672, cg01939236, cg00761129, cg1…	0.00653696	chr1	2986362	3349982
TRIO	Gene-DMR	Hypermethylated	0.000601217	0.0350742	-0.477271	0.305542	1.53281	215	cg02658063, cg01319727, cg05649906, cg17687981, cg18356515, cg11377665, cg11941939, cg24101053, cg19352759, cg00332950, cg15895391, cg12337605, cg02466008, cg18065539, cg16084969, cg24686236, cg01560448, cg16396309, cg01895226, cg11633422, cg06595136, cg16920812, cg26610073, cg21999071, cg19891022, cg12617634, cg08986727, cg24758077, cg09822136, cg27656498, cg10069238, cg25575873, cg07387761, cg0…	0.00349637	chr5	14144123	14508414
DIP2C	Gene-DMR	Hypermethylated	6.72302e-05	0.00927528	-0.538434	0.270595	1.51308	551	cg06968641, cg13908149, cg01342042, cg10494981, cg00434021, cg17786661, cg20634940, cg06685304, cg18247897, cg05903872, cg08324703, cg04759187, cg09313191, cg14648190, cg04806237, cg00349159, cg07996555, cg03559389, cg17198320, cg26245549, cg24723457, cg26873457, cg07102380, cg05764011, cg07326692, cg16528305, cg24318365, cg26511507, cg18334288, cg03287763, cg01263942, cg27159421, cg05867158, cg1…	0.0016701	chr10	323366	735041
MAD1L1	Gene-DMR	Hypermethylated	9.40797e-06	0.00256783	-0.593325	0.262085	1.50357	752	cg20733739, cg20459911, cg13165778, cg05323058, cg12577003, cg24787238, cg19921376, cg08204939, cg00846140, cg19364214, cg05465745, cg24696067, cg00176908, cg16961070, cg13485481, cg16026522, cg11457582, cg06970699, cg03634735, cg11824316, cg20309371, cg11643461, cg24813613, cg13003292, cg10911103, cg04593460, cg23111246, cg13447684, cg10718697, cg20943353, cg05279229, cg16677055, cg03370360, cg2…	0.00487244	chr7	1855709	2269058
TBCD	Gene-DMR	Hypermethylated	0.000519041	0.0323876	-0.477271	0.275312	1.48915	374	cg25055744, cg14247862, cg09677809, cg17290636, cg11703283, cg14250028, cg18879998, cg19992242, cg14556286, cg19939880, cg23549774, cg19500155, cg23944675, cg06257378, cg17626009, cg12605273, cg16476345, cg06683723, cg13105522, cg27285599, cg21991412, cg00797490, cg23180925, cg21657704, cg11335119, cg15556533, cg19954954, cg26911630, cg19788754, cg24280439, cg07389512, cg11449408, cg08436336, cg2…	0.00387071	chr17	80710621	80899453
PTPRN2	Gene-DMR	Hypermethylated	2.47322e-05	0.00454951	-0.57561	0.229495	1.36369	1355	cg12875205, cg01388620, cg27194152, cg05224804, cg00771867, cg23299919, cg16419421, cg04976245, cg08450080, cg02306654, cg17980184, cg21244990, cg26490671, cg18159323, cg11934257, cg10434814, cg13083427, cg20030024, cg13604276, cg06331531, cg21375490, cg02538280, cg06684201, cg11202265, cg05527604, cg02854791, cg17017617, cg18849847, cg03330374, cg15012939, cg11626052, cg22623223, cg09042009, cg0…	0.00329472	chr7	157333519	158380179
DLGAP1	Gene-DMR	Hypomethylated	0.00100942	0.0472967	-0.45506	-0.360556	-1.68999	110	cg17698332, cg22337620, cg06291743, cg06362065, cg06879567, cg18101707, cg12312205, cg25358264, cg03760316, cg02619784, cg07989614, cg14469455, cg24671939, cg12640568, cg13436049, cg13355041, cg05825371, cg06920833, cg13027902, cg00915473, cg04141970, cg02892153, cg16850687, cg01813748, cg11159132, cg13888808, cg16973111, cg27278787, cg05757358, cg09090068, cg01367444, cg06917015, cg10489650, cg1…	-0.00790884	chr18	3499253	3875823
ETV6	Gene-DMR	Hypomethylated	0.000456641	0.0307871	-0.498493	-0.367619	-1.70805	102	cg02369308, cg19245776, cg27080917, cg15409679, cg06252636, cg01939597, cg04130851, cg00459801, cg21535657, cg24897833, cg18763536, cg03285845, ch.12.313305F, cg22484012, cg24193254, cg23738760, cg14830166, cg27348152, cg09262559, cg18907610, cg04895662, cg21223094, cg02491871, cg01775952, cg24257119, cg22664807, cg07066860, cg26752540, cg16445319, cg03995610, cg12403778, cg05381232, cg09946714, …	-0.0114068	chr12	11803199	12038786
RUNX2	Gene-DMR	Hypomethylated	0.000989041	0.0469327	-0.45506	-0.38073	-1.71846	87	cg13727613, cg17348667, cg05112986, cg00875779, cg00975731, cg03474350, cg22328837, cg09541256, cg03868066, cg01087801, cg19164246, cg24190730, cg03465891, cg19569551, cg21077839, cg04196428, cg04757168, cg00631702, cg08012149, cg08476055, cg14268155, cg22008886, cg17064250, cg17115147, cg22768222, cg13991849, cg22456162, cg17759921, cg01126481, cg18862566, cg11115867, cg18616266, cg23261343, cg0…	-0.00607564	chr6	45296161	45511238
ATF6B	Gene-DMR	Hypomethylated	0.000896921	0.0451525	-0.477271	-0.422733	-1.77216	59	cg06976485, cg25065981, cg08412941, cg12735838, cg27384587, cg10089357, cg26985471, cg06111526, cg19088555, cg14581491, cg15018359, cg17396404, cg14426672, cg26476217, cg18313478	-0.0100291	chr6	32083628	32095883
CDH13	Gene-DMR	Hypomethylated	1.6683e-05	0.00360256	-0.57561	-0.348589	-1.79002	177	cg16080620, cg02755131, cg13453162, cg23376070, cg19059344, cg27088726, cg24402559, cg08116832, cg19547274, cg15911194, cg13819611, cg26426403, cg03411554, cg00627447, cg17470549, cg14784405, cg13069413, cg00350861, cg04423621, cg24422530, cg25671785, cg15952457, cg01935413, cg18944685, cg22470248, cg27451424, cg27517185, cg01750200, cg13419681, cg12534371, cg09415485, cg08271366, cg12061329, cg1…	-0.00905335	chr16	82660873	83826869
PNKD	Gene-DMR	Hypomethylated	0.000430429	0.0304624	-0.498493	-0.414226	-1.80457	72	cg03371758, cg07475654, cg21055139, cg05273171, cg26479134, cg01329789, cg15557438, cg01741999, cg05293706, cg23569941, cg04952446, cg20795323, cg22833158, cg04018708, cg14276262, cg04184094, cg11036438, cg09396959, cg08024528, cg16088921, cg14810355, cg05083539, cg18259342, cg14295935, cg03627290, cg27328882, cg08494069, cg05359073, cg25618457	-0.0103151	chr2	219135380	219208895
CHST11	Gene-DMR	Hypomethylated	5.67796e-05	0.00846016	-0.557332	-0.381952	-1.8107	118	cg03192480, cg09237846, cg20883723, cg06647068, cg20775850, cg26537335, cg22673901, cg12420856, cg05106936, cg19736429, cg10159113, cg01964337, cg17660183, cg23855505, cg21146155, cg12883014, cg25751541, cg18234201, cg25558969, cg06578322, cg12553378, cg06930722, cg04737991, cg23625620, cg10295414, cg16861964, cg15404019, cg15986371, cg22810123, cg26058030, cg02204768, cg00192554, cg17449107, cg1…	-0.0118541	chr12	104851316	105151359
XYLT1	Gene-DMR	Hypomethylated	2.68367e-05	0.00484836	-0.57561	-0.384933	-1.83294	123	cg00773099, cg16491132, cg05097447, cg04359840, cg05152300, cg16142042, cg07248440, cg15059254, cg15410978, ch.16.589030R, cg04313565, cg09709036, cg16794579, cg13372562, cg05634915, cg09078293, cg10721734, cg05804288, cg09745987, cg19701538, cg07084617, cg10692136, cg01317060, cg05336220, cg04503324, cg01724917, cg09608814, cg07531182, cg08919659, cg15619756, cg21489475, cg06321596, cg10363495, …	-0.0147313	chr16	17225406	17564258
TBC1D2B	Gene-DMR	Hypomethylated	0.0010198	0.0476334	-0.45506	-0.478439	-1.85789	42	cg12192261, cg10008461, cg16171227, cg00897087, cg23683012, cg06750875, cg06849598, cg27143209, cg13292953, cg13388818, cg00067049, cg04179951, cg15607161, cg01794103, cg20059377, cg03097275, cg11820846, cg20244241, cg20637375, cg08002447, cg19826350, cg25498843	-0.0134105	chr15	78291823	78369626
GFOD1	Gene-DMR	Hypomethylated	0.000246768	0.0221497	-0.498493	-0.433419	-1.86389	68	cg23693485, cg07855967, cg12306427, cg03606646, cg22023770, cg13548664, cg24196354, cg20083324, cg13029193, cg17275875, cg11624439, cg07711900, cg25285245, cg25529875, cg00034241, cg11007195, cg24594504, cg07113653, cg04635869, cg05297931, cg05365418, cg02749876, cg04775502, cg17935632, cg14398724, cg14475564, cg01417798, cg19084822, cg26245048, cg04747395	-0.0114264	chr6	13365049	13486599
IFT74-AS1	Gene-DMR	Hypomethylated	0.000231294	0.0211428	-0.518848	-0.924657	-1.90385	5	cg03301424, cg22606039, cg26964493, cg08708069, cg02554975	-0.0204631	chr9	26955952	26956114
PTPRJ	Gene-DMR	Hypomethylated	2.70522e-05	0.00484836	-0.57561	-0.43382	-1.91881	82	cg14287039, cg21304871, cg26468891, cg04515608, cg11468953, cg17428739, cg02980360, cg04222440, cg06780358, cg09173617, cg22111167, cg22976120, cg01519847, cg14815299, cg21032823, cg05474665, cg20563072, cg19067682, cg00526281, cg04462547, cg14042131, cg01000627, cg11185765, cg14997711, cg21687008, cg02133150, cg01372366, cg05165365, cg24404318, cg10238692, cg19205376, cg02956479, cg23026023, cg0…	-0.0143886	chr11	48002566	48185069
LHX6	Gene-DMR	Hypomethylated	0.00031823	0.0257567	-0.498493	-0.474679	-1.9234	49	cg00774728, cg14361033, cg05037505, cg06996224, cg15124400, cg21469772, cg11479503, cg13862711, cg05136264, cg00485681, cg04282082, cg14496753, cg13571460, cg00142257, cg11785192, cg03363289, cg25542041, cg21213617, cg17434149	-0.0377479	chr9	124967006	124990785
DLX6AS	Gene-DMR	Hypomethylated	0.000153981	0.016388	-0.518848	-0.460632	-1.92391	57	cg25930591, cg19722748, cg04599026, cg06581175, cg23563008, cg04088697, cg11113469, cg03774463, cg18568634, cg09327602, cg10205928, cg27036581, cg16243019, cg02530022, cg12055395, cg02990291, cg23767994, cg21545390, cg22505086, cg09803262, cg05663341, cg26251506, cg09226786, cg21656801, cg18502142, cg21652531, cg25819602, cg15199678, cg22281697, cg11070059, cg25825506, cg01778589, cg18591107, cg0…	-0.0148486	chr7	96615519	96642794
STK4	Gene-DMR	Hypomethylated	0.000950698	0.0463848	-0.477271	-0.578195	-1.94768	23	cg09975265, cg18929835, cg17104026, cg14672304, cg09820525, cg12603229, cg02019495, cg19278884, ch.20.940469R	-0.0155524	chr20	43595488	43699776
LOC100128191	Gene-DMR	Hypomethylated	0.000974716	0.0467676	-0.477271	-0.829909	-1.95068	7	cg16245726, cg14599871, cg23264519, cg08538288	-0.00305072	chr12	98908939	98909708
C14orf178	Gene-DMR	Hypomethylated	0.000813482	0.0425294	-0.477271	-0.751885	-1.95811	10	cg09701567, cg12781395, cg16268863, cg25618149, cg11719323	-0.00615018	chr14	78227565	78230326
BCL7C	Gene-DMR	Hypomethylated	0.000955059	0.0463848	-0.477271	-0.602747	-1.95909	21	cg07378245, cg02396086, cg00960050, cg08297053, cg06772949, cg16913730, cg04571421, cg09041483, cg10854110, cg22264517, cg10337500, cg27048624	-0.00730808	chr16	30851519	30905110
C17orf62	Gene-DMR	Hypomethylated	0.00076349	0.0405895	-0.477271	-0.643267	-1.97164	17	cg00021895, cg16533606, cg21002460, cg15296105, cg02244309, cg12882189, cg18437808, cg22595391, cg19723436, cg20476321	-0.0157674	chr17	80402432	80407753
LOC145845	Gene-DMR	Hypomethylated	0.000841023	0.0436629	-0.477271	-0.606764	-1.97214	21	cg22121570, cg21375869, cg16890051, cg07044757, cg00216138, cg24956533, cg00213301, cg00203291, cg12288941, cg22444584	-0.0273032	chr15	37161314	37178201
DYRK4	Gene-DMR	Hypomethylated	0.000834073	0.0434534	-0.477271	-0.621098	-1.97433	19	cg12375136, cg00532413, cg24413711, cg01218945, cg00196387, cg12384966, cg24337818, cg27517361, cg03973590, cg15136882, cg02490678	-0.0110028	chr12	4699548	4719511
LINC00301	Gene-DMR	Hypomethylated	1.02488e-05	0.00263288	-0.593325	-0.959056	-1.97468	5	cg19981032, cg26383965, cg17157466, cg14399981, cg06016817	-0.00815077	chr11	60399581	60425819
GDF6	Gene-DMR	Hypomethylated	0.000564058	0.033662	-0.477271	-0.552388	-1.97497	30	cg10963047, cg15043432, cg13211683, cg01673674, cg00585714, cg10133465, cg07046818, cg05690644, cg00394180, cg07589612, cg10689528, cg16574871, cg19691778, cg20800022, cg17999376	-0.016876	chr8	97156859	97172480
IRF8	Gene-DMR	Hypomethylated	0.000863628	0.0445261	-0.477271	-0.612521	-1.97621	20	cg16705546, cg01951963, cg22490365, cg27208925, cg04015794, cg03969407, cg02549595, cg22172379, cg02843417, cg19308985, cg08143192, cg23396432, cg01770799, cg22919868, cg22873414, cg14624311	-0.0303078	chr16	85936666	85952285
SERINC5	Gene-DMR	Hypomethylated	0.000262449	0.0234161	-0.498493	-0.509819	-1.97974	42	cg26052987, cg19116601, cg25097419, cg10531355, cg22252653, cg06677021, cg01267797, cg04057147, cg02417427, cg08144981, cg00534176, cg17513971, cg27234358, cg08095929, cg17542330, cg22422937, cg20046914, cg14868212, cg22930117, cg03208218, cg07172701	-0.021537	chr5	79418590	79551618
PLA2G1B	Gene-DMR	Hypomethylated	0.000652294	0.0366761	-0.477271	-0.801523	-1.98256	8	cg20313400, cg15611176, cg26872792, cg13900420, cg06832404, cg08828126, cg22335246	-0.0299576	chr12	120763487	120764100
LIMK1	Gene-DMR	Hypomethylated	0.000412868	0.0298953	-0.498493	-0.530148	-1.98448	36	cg00848997, cg03557614, cg04663932, cg11041734, cg06733155, cg00941595, cg10038591, cg06652834, cg05163588, cg12734267, cg22848676, cg17092391, cg02678243, cg18995667, cg23078220, cg19711282, cg27651035, cg21665288, cg00334821	-0.01444	chr7	73498671	73535598
LIMS1	Gene-DMR	Hypomethylated	6.19448e-05	0.00889995	-0.538434	-0.484171	-1.99216	52	cg18232975, cg13451703, cg22757569, cg03586111, cg19281948, cg12157125, cg09176441, cg04646760, cg16879110, cg02501911, cg23068081, cg01992604, cg22005703, cg04391610, cg19349146, cg11874091, cg27287586, cg21052616, cg08954348, cg13289177, cg14604850, cg18406801, cg18275618	-0.0192343	chr2	109182706	109296346
UBE2V1	Gene-DMR	Hypomethylated	0.000549522	0.0330222	-0.477271	-0.655034	-2.0077	17	cg15133734, cg22560317, cg09647192, cg10624105, cg26567359, cg24580017, cg15739997, cg23657025, cg25862038, cg23249239, cg02235531, cg07014715	-0.017971	chr20	48701877	48730097
TTC5	Gene-DMR	Hypomethylated	0.000322514	0.0258358	-0.498493	-0.854262	-2.00792	7	cg05307580, cg02213287, cg16372595, cg11474075, cg06059961, cg19005662	-0.0273953	chr14	20773409	20774003
ACTC1	Gene-DMR	Hypomethylated	0.000415325	0.0298953	-0.498493	-0.81208	-2.00867	8	cg03844894, cg05432213, cg17242351, cg06265072	-0.0568879	chr15	35084833	35086985
ZC3HC1	Gene-DMR	Hypomethylated	0.000401708	0.0293404	-0.498493	-0.812635	-2.01005	8	ch.7.2691555F, cg25978130, cg24133106, cg20836388, cg14308831, cg07421295	-0.0280105	chr7	129665854	129690961
ETV7	Gene-DMR	Hypomethylated	0.000596431	0.0349875	-0.477271	-0.624148	-2.01372	20	cg04272203, cg12964261, cg25777451, cg18728732, cg18455785, cg17690086, cg05216141, cg20447038, cg15320541, cg12584702, cg25040843	-0.0153261	chr6	36325943	36355127
B3GALT5-AS1	Gene-DMR	Hypomethylated	0.000347239	0.0269472	-0.498493	-0.817683	-2.02253	8	cg20518706, cg20786197, cg18825050, cg20390453, cg05883297, cg24941752, cg10706817, cg18829674	-0.0282098	chr21	40972660	40984544
MED9	Gene-DMR	Hypomethylated	0.000219895	0.0205514	-0.518848	-0.861364	-2.02461	7	cg26769511, cg10965183, cg06399109, cg04215757	-0.0196554	chr17	17380635	17394732
GAS5	Gene-DMR	Hypomethylated	0.000466567	0.0308822	-0.498493	-0.637965	-2.02794	19	cg05396044, cg19406762, cg22250641, cg06189265, cg16702794, cg00155514, cg11537707, cg16290996, cg06644515, cg24564534, cg06704773, cg07177756	-0.00909914	chr1	173833450	173837071
HAS2AS	Gene-DMR	Hypomethylated	0.000502055	0.0316975	-0.477271	-0.731486	-2.03152	12	cg18061847, cg24030587, cg12461568, cg19275050, cg25922341, cg11267609, cg10002564, cg04719491, cg12054428, cg10221617	-0.0208486	chr8	122652045	122654566
SNHG3	Gene-DMR	Hypomethylated	0.000370191	0.0279992	-0.498493	-0.681527	-2.03202	15	cg00217971, cg24469114, cg22238707, cg24815828, cg08513617, cg07598686, cg26793226, cg20977394, cg10700647, cg15161854, cg26419621, cg11737527, cg08935021	-0.0158636	chr1	28832541	28836475
GPR1-AS	Gene-DMR	Hypomethylated	0.000633277	0.0358777	-0.477271	-0.648541	-2.03539	18	cg05301618, cg18738267, cg03632036, cg22444562, cg10407418, cg03085846, cg22719723, cg09929262	-0.0240917	chr2	207076401	207125465
SALL2	Gene-DMR	Hypomethylated	0.000499959	0.0316975	-0.477271	-0.715764	-2.05596	13	cg19326916, cg21731134, cg26475813, cg00898147, cg10684777, cg03329444, cg11219656, cg23986063, cg22891447	-0.0131172	chr14	21991255	21995727
SRI	Gene-DMR	Hypomethylated	0.000292144	0.0248963	-0.498493	-0.580937	-2.05991	29	cg17648644, cg10914655, cg02035199, cg10990350, cg27632621, cg14588411, cg05683227, cg03975690, cg22579218, cg20327543, cg02604407, cg02590886, cg26217489, cg01292486, cg11616676, cg04854568, cg21601585, cg11154552, cg13487037	-0.0109878	chr7	87837259	87855714
ATP5G2	Gene-DMR	Hypomethylated	0.000220771	0.0205514	-0.518848	-0.77671	-2.0614	11	cg06868955, cg12097550, cg01774941, ch.12.1121679R, cg04566900, cg12953621, cg18213368, cg08865588, cg04114982	-0.0275114	chr12	54063056	54069922
RABGGTB	Gene-DMR	Hypomethylated	0.000349709	0.0269983	-0.498493	-0.743279	-2.06427	12	cg16739247, cg11767117, cg17474260, cg07774299, cg19589896, cg09458394, cg10980598, cg09249793	-0.0125637	chr1	76251976	76259122
SNHG10	Gene-DMR	Hypomethylated	0.000189405	0.0187257	-0.518848	-0.779088	-2.06771	11	cg24684394, cg22773080, cg13511115, cg23581793, cg18247281, cg21298750, cg04985324, cg02940042	-0.0125815	chr14	95999748	96001177
AUH	Gene-DMR	Hypomethylated	0.000386153	0.0287684	-0.498493	-0.722162	-2.07433	13	cg19952696, cg10577162, cg14542950, ch.9.1286602F, cg18436808, cg06340165, cg13932501, cg11466908	-0.0161984	chr9	93982668	94123704
HHLA3	Gene-DMR	Hypomethylated	0.000193817	0.0189991	-0.518848	-0.697993	-2.08112	15	cg18275321, cg19342782, cg10119688, cg15518491, cg02181266, cg20686279, cg11427616, cg22200352, cg04847795, cg05767561	-0.0112759	chr1	70820512	70833274
IL34	Gene-DMR	Hypomethylated	0.000305607	0.0253639	-0.498493	-0.728276	-2.09189	13	cg14596568, cg06961632, cg02602352, cg10485162, cg00683340, cg16707022, cg02823724, cg14108079	-0.0171464	chr16	70682116	70693018
DDX19B	Gene-DMR	Hypomethylated	8.29826e-05	0.010659	-0.538434	-0.806013	-2.09908	10	cg13892059, cg21968849, cg11463696, cg09084376, cg10468369	-0.0120112	chr16	70331664	70366767
CLIC1	Gene-DMR	Hypomethylated	0.00014498	0.0159799	-0.518848	-0.617065	-2.10011	24	cg09887589, cg13026137, cg18111223, cg23425079, cg25588725, cg08254733, cg23065732, cg13622821, cg04658027, cg18909389, cg07404514, cg05157492	-0.015175	chr6	31698651	31703503
KRT10	Gene-DMR	Hypomethylated	6.06245e-05	0.00889995	-0.557332	-0.798759	-2.11992	11	cg07625036, cg15432367, cg09638651, cg11553516, cg13879515, cg10904477, cg13276816	-0.0185144	chr17	38974887	38976870
SPRYD4	Gene-DMR	Hypomethylated	3.86272e-05	0.00612283	-0.557332	-0.833149	-2.12042	9	cg07427396, cg21678211, cg16242775, cg26146585, cg05452419, cg09060823, cg21056764, cg11917783, cg26547506	-0.0380784	chr12	56862504	56863261
LOC100129716	Gene-DMR	Hypomethylated	0.00018977	0.0187257	-0.518848	-0.740946	-2.12829	13	cg12630606, cg26981201, cg26544607, cg00598143, cg10974342, cg19431963, cg15196042, cg16678219, cg06916729, cg11240212	-0.0119193	chr5	90676249	90679533
PPP1R14B	Gene-DMR	Hypomethylated	2.12278e-05	0.00410772	-0.57561	-0.90554	-2.12845	7	cg13468857, cg20225570, cg24753210, cg17825011, cg07475890, cg08378282	-0.0171096	chr11	64013346	64013845
CHSY1	Gene-DMR	Hypomethylated	2.05873e-05	0.00409002	-0.57561	-0.535731	-2.15546	48	cg05648752, cg17794524, cg25027273, cg20033221, cg01435442, cg20354319, cg17710986, cg13718972, cg08766836, cg07891271, cg25960063, cg13671022, cg23074762, cg06179788, cg11656483, cg07917644, cg20357538, cg09530217, cg12520319, cg20660396, cg26459161, cg05669550, cg24254196, cg15174565, cg20388165, cg02725065, cg17772140	-0.0140305	chr15	101718610	101791152
LCP2	Gene-DMR	Hypomethylated	8.269e-05	0.010659	-0.538434	-0.691859	-2.17135	18	cg17027262, cg17752270, cg08748308, cg05265596, cg27578275, cg08248202, cg00920130, cg26104475, cg06858852, cg24140421	-0.0245852	chr5	169675722	169720600
NSMCE1	Gene-DMR	Hypomethylated	3.81726e-05	0.00611582	-0.557332	-0.612084	-2.18841	30	cg06388418, cg05696848, cg04094640, cg10809434, cg11300443, cg03910896, cg10037913, cg02654449, cg26214630, cg09751583, cg26729947, cg00013423, cg27025777, cg09933355, cg02916841, cg24892659	-0.0199494	chr16	27237122	27265166
B4GALT5	Gene-DMR	Hypomethylated	2.83092e-05	0.00484836	-0.57561	-0.65014	-2.21268	24	cg00195322, cg22660343, cg20379806, cg03164498, cg27403406, cg13241295, cg07380641, cg00275665, cg26631549, cg20770573, cg04058621, cg24072640, cg16514888, cg11243561	-0.0294106	chr20	48259042	48329672
FYB	Gene-DMR	Hypomethylated	1.20504e-05	0.00299252	-0.593325	-0.615177	-2.22221	31	cg09316225, cg13213931, cg27165960, cg11066245, cg24497954, cg22437221, cg14874905, cg03137472, cg15765789, cg17618939, cg03279995, cg15286945, cg25611940, cg21724658, cg06926882, cg20380468, cg14834385	-0.0162452	chr5	39113532	39267066
CD52	Gene-DMR	Hypomethylated	6.66487e-07	0.000331022	-0.659444	-0.895449	-2.27898	9	cg16664472, cg22114934, cg19743891, cg12001491, cg22517705, cg03373913, cg20838623, cg19677267, cg22113689	-0.0609943	chr1	26644573	26646309
IL16	Gene-DMR	Hypomethylated	9.74839e-07	0.000415961	-0.643552	-0.636954	-2.38428	36	cg27604917, cg23173517, cg18097277, cg12566412, cg17834833, cg15623143, cg09150320, cg27438767, cg13840520, cg20314480, cg14898127, cg02602086, cg04527083, cg22693837, cg26923577, cg14374463, cg11808699, cg16553427, cg06304817, cg23729777, cg25752864, cg14899065, cg13759953, cg09975110	-0.0223064	chr15	81517758	81596748
LMO3	Gene-DMR	Hypomethylated	1.47163e-06	0.000592629	-0.643552	-0.819183	-2.38661	14	cg18866348, cg09683887, cg00780879, cg15500052, cg08217789, cg07825114, cg12784704, cg17981966, cg17633576, cg00558702, cg14120119	-0.0270921	chr12	16719129	16760240
SLC1A5	Gene-DMR	Hypomethylated	4.88645e-08	4.28283e-05	-0.719513	-0.826121	-2.48554	16	cg03359362, cg01406381, cg11645155, cg24507742, cg26014699, cg25607249, cg07626482, cg26535435, cg12165685, cg22304262	-0.013251	chr19	47282122	47290586
LOC100192378	Gene-DMR	Hypomethylated	2.20593e-07	0.000149402	-0.690132	-0.719023	-2.48776	26	cg00594560, cg05709578, cg08322240, cg07585876, cg01419567, cg02977360, cg12811319, cg07516483, cg10074775, cg06522288, cg08780398, cg23134869, cg03320372, cg23026675	-0.0190901	chr8	77585318	77595359
NPAT	Gene-DMR	Hypomethylated	1.3292e-07	9.90255e-05	-0.690132	-0.673247	-2.49201	34	cg27599391, cg01800843, cg01991180, cg05637308, cg23389069, cg12848864, cg22678707, cg27453365, cg10610482, cg19288979, cg11588932, cg23275463, cg06081482, cg03165700, cg04826772, cg17114932, cg25918541, cg17420659, cg03569616, cg12106634, cg09191173, cg02105423, cg14761454	-0.0152844	chr11	108032585	108093220
ARHGAP25	Gene-DMR	Hypomethylated	1.6931e-08	1.94055e-05	-0.733762	-0.634757	-2.4988	44	cg06811890, cg24204210, cg27278086, cg13339825, cg25070482, cg15361661, cg13575601, cg04905448, cg03654451, cg05395210, cg08991742, cg07780630, cg23801982, cg26238936, cg12093662, cg25039325, cg17661906, cg15009593, cg16159940, cg04645527, cg02968445, cg23842341, cg15476345	-0.0143097	chr2	68962431	69046817
chr6:30038881-30039477	CGI-DMR	Hypermethylated	1e-10	1.2243e-06	NA	0.710671	2.71141	50	cg09279736, cg03343571, cg15877520, cg01286685, cg07382347, cg13401893, cg13185413, cg12633154, cg12736877, cg10930308, cg02188185, cg20249327, cg00947782, cg13918754, cg23712018, cg06249604, cg26730543, cg16582419, cg16078649, cg03293507, cg09533428, cg17968668, cg23592467, cg24103044, cg21175940, cg08073009, cg17322683, cg24330456, cg09093485, cg05827186, cg26035615	0.0806048	chr6	30034882	30040799
chr11:108093211-108093969	CGI-DMR	Hypomethylated	1e-10	1.2243e-06	NA	-0.726792	-2.81593	43	cg27599391, cg01800843, cg01991180, cg05637308, cg23389069, cg12848864, cg22678707, cg27453365, cg10610482, cg19288979, cg11588932, cg23275463, cg06081482, cg03165700, cg04826772, cg25400013, cg17114932, cg06750635, cg22477592, cg25918541, cg17420659, cg03569616, cg04709886, cg18457775, cg12106634, cg24030675, cg09191173, cg22837512, cg02105423, cg14761454, cg06053805, cg15370815, cg01756564	-0.0155257	chr11	108090159	108096494
chr11:2019565-2019863	CGI-DMR	Hypermethylated	7.36531e-10	6.01156e-06	-0.801216	0.720232	2.56599	34	cg13581483, cg01977486, cg25574978, cg04088212, cg17769238, cg24409677, cg11735853, cg01539474, cg26469586, cg02694715, cg04975775, cg18454954, cg15886040, cg25821896, cg09701145, cg09452478, cg10154633, cg01895612, cg25281616, cg25579157, cg16303279, cg25437674	0.0279147	chr11	2018724	2022748
chr20:57426729-57427047	CGI-DMR	Hypermethylated	3.48532e-08	0.000181196	-0.719513	0.656903	2.35601	37	cg18935491, cg22860367, cg11285807, cg25229306, cg06693667, cg24203465, cg19592829, cg04457481, cg07947033, cg14309385, cg14176797, cg08166863, cg27262796, cg18224653, cg14482474, cg26102503, cg06200857, cg17841572, cg01715551, cg11669839, cg08091561, cg12573482, cg09123158, cg23249369	0.0419968	chr20	57424521	57427030
chr15:37393666-37394248	CGI-DMR	Hypomethylated	4.8971e-08	0.000181196	-0.719513	-0.767838	-2.51073	21	cg07795407, cg02917381, cg14556531, cg07054040, cg23186959, cg20515302, cg09840968, cg23168264, cg10752869, cg23137807, cg06471042	-0.0188553	chr15	37391700	37398175
chr4:113558032-113558681	CGI-DMR	Hypomethylated	5.17998e-08	0.000181196	-0.719513	-0.75355	-2.52651	23	cg01108057, cg23197860, cg13669748, cg08584264, cg22194345, cg13333087, cg05166686, cg13788062, cg22546226, cg08990112, cg19980598, cg22112712, cg00740889, cg02951674, cg16005883, cg23694261, cg19502700, cg13255285	-0.0228533	chr4	113557424	113561684
chr10:63662886-63663299	CGI-DMR	Hypomethylated	4.09844e-08	0.000181196	-0.719513	-0.728773	-2.55075	27	cg10682219, cg19465451, cg15831769, cg06566772, cg05882781, cg10708548, cg25961903, cg19238103, cg03828693, cg03020000, cg01729216, cg21250167, cg24887381, cg17702449, cg24964601, cg06062519, cg22275570, cg26002628, cg05100313, cg13467605	-0.0183583	chr10	63659671	63666609
chr20:57463652-57467739	CGI-DMR	Hypermethylated	9.04125e-08	0.000245982	-0.704976	0.546319	2.27749	72	cg23159236, cg01538522, cg17334845, cg07341934, cg26767990, cg27027803, cg10011623, cg06047881, cg20018057, cg03837903, cg04019914, cg02107718, cg11357538, cg03821543, cg01748573, cg20782596, cg09049861, cg23496597, cg00267746, cg20126878, cg22407822, cg07516978, cg20008140, cg10748817, cg09772382, cg25308079, cg14263118, cg20213508, cg08997444, cg15222215	0.0276484	chr20	57461542	57471660
chr3:169379437-169381056	CGI-DMR	Hypomethylated	8.11035e-08	0.000245982	-0.704976	-0.700275	-2.47955	29	cg09635597, cg08004073, cg00279054, cg01277372, cg00988247, cg20203114, cg17708456, cg24458896, cg12034765, cg20096204, cg22878627, cg10903116, cg15958576, cg10600701, cg21545313, cg00024967, cg11123595, cg19986202, cg16640034, cg10953508, cg25702780	-0.0125273	chr3	169376298	169383031
chr6:28863343-28863545	CGI-DMR	Hypomethylated	1.70639e-07	0.000417827	-0.690132	-0.654741	-2.44874	36	cg07108764, cg02001200, cg09284457, cg26082665, cg22145283, cg21753200, cg12383473, cg02890126, cg10162774, cg22540282, cg08562409, cg24487908, cg17860642, cg09086326, cg18362978, cg13269645, cg06731192, cg18204833, cg22328955, cg14247318	-0.0116272	chr6	28859462	28866178
chr13:72439362-72440059	CGI-DMR	Hypomethylated	3.04952e-07	0.000678824	-0.674963	-0.792821	-2.44235	17	cg13726218, cg12652063, cg12247968, cg19756611, cg10205895, cg00703798, cg02899718, cg27604944, cg18041207, cg11664313, cg07061916, cg06524757, cg01311064	-0.0275129	chr13	72438249	72441748
chr11:2720410-2722087	CGI-DMR	Hypermethylated	4.69046e-07	0.000957089	-0.674963	0.644353	2.30948	36	cg05740879, cg01873334, cg11297256, cg27323091, cg08359167, cg04762676, cg01893176, cg05816130, cg14243741, cg12077660, cg07595203, cg14958441, cg09518720, cg15651941, cg03461347, cg25306939, cg03401726, cg26104781, cg27119222, cg08446215, cg02219360, cg03654058, cg03422070, cg11666921, cg16739686, cg00000924, cg26094482	0.0283134	chr11	2717686	2722713
chr18:76724859-76725572	CGI-DMR	Hypermethylated	5.57557e-07	0.00105018	-0.659444	0.921977	2.19011	8	cg01593857, cg06531612, cg01100228, cg00852603	0.0191635	chr18	76720981	76726475
chr6:32939275-32940954	CGI-DMR	Hypomethylated	6.09209e-07	0.00106551	-0.659444	-0.451457	-2.05736	99	cg00956573, cg17674287, cg17188055, cg24182083, cg14661537, cg25158622, cg02270108, cg21003870, cg16862821, cg02985708, cg24008929, cg07203873, cg15315493, cg11439393, cg03201507, cg23303585, cg22798756, cg15226766, cg21081704, cg10955421, cg01652681, cg22696073, cg20222521, cg16944926, cg22131799, cg23271057, cg02471378, cg09209606, cg18782846, cg16416715, cg24275356, cg20868028, cg06361403, cg1…	-0.00596275	chr6	32937347	32944495
chr6:114179734-114181226	CGI-DMR	Hypomethylated	8.39554e-07	0.00137049	-0.659444	-0.699378	-2.36931	24	cg19068071, cg07473249, cg07484590, cg27397465, cg12850036, cg01246716, cg01824964, cg19203457, cg08681110, cg20208801, cg04245693, cg09816912, cg18668813, cg17937420, cg21116267, cg20031659, cg18338863, cg20659418, cg18789337, cg20119080	-0.0156272	chr6	114175901	114183715
chr19:44598374-44598854	CGI-DMR	Hypomethylated	9.5814e-07	0.00146631	-0.643552	-0.775548	-2.38913	17	cg18244544, cg24206978, cg23986727, cg24562746, cg25952543, cg16685904, cg03238595, cg26649251, cg18728325, cg22012835, cg03486540, cg23041193, cg12477902, cg03600886, cg26489638	-0.0226501	chr19	44597887	44602527
chr1:220445480-220445933	CGI-DMR	Hypomethylated	1.28029e-06	0.00184407	-0.643552	-0.823298	-2.39504	14	cg27546195, cg11570585, cg22476928, cg12054080, cg01795562, cg05367960, cg05352303, cg21680222, cg23516931	-0.00773402	chr1	220445206	220448523
chr5:88179866-88180258	CGI-DMR	Hypomethylated	1.54701e-06	0.00210445	-0.643552	-0.683524	-2.35732	26	cg18287975, cg20797683, cg07590153, cg13690989, cg07742134, cg06139199, cg23753855, cg02761345, cg05948408, cg15190401, cg11100228, cg26650655, cg22426944, cg15267384, cg03639258, cg16225168, cg08223748, cg16105594	-0.0121958	chr5	88175870	88180499
chr5:90675822-90676930	CGI-DMR	Hypomethylated	1.84911e-06	0.00238301	-0.643552	-0.704481	-2.36199	23	cg23623502, cg10955034, cg12630606, cg26981201, cg26544607, cg00598143, cg04122568, cg19173512, cg10974342, cg19431963, cg15196042, cg04712436, cg18354430, cg16678219, cg06916729, cg11240212	-0.0132181	chr5	90672527	90680000
chr6:28806691-28806932	CGI-DMR	Hypomethylated	1.96479e-06	0.0024055	-0.627257	-0.721483	-2.3927	22	cg00462672, cg21596643, cg25475668, cg19410770, cg13168919, cg27559021, cg12744823, cg26135345, cg03209460, cg16516219, cg10967792, cg26544201, cg10887562, cg15650713, cg19673664, cg06739664, cg25423835	-0.0107156	chr6	28805302	28807334
chr17:41278134-41278460	CGI-DMR	Hypomethylated	2.16608e-06	0.00252565	-0.627257	-0.558631	-2.18879	48	cg15419295, cg19531713, cg24806953, cg11126247, cg16963062, cg10125569, cg09831010, cg04582861, cg01587050, cg19442659, cg12182452, cg08993267, cg12984107, cg21253966, cg10200559, cg25067162, cg04658354, cg17301289, cg04110421, cg16630982, cg20187250, cg19088651, cg27581762, cg10893007, cg25288140, cg11529738, cg19454999	-0.0195123	chr17	41276606	41281976
chr11:28131863-28132221	CGI-DMR	Hypomethylated	2.95142e-06	0.0030001	-0.627257	-0.66705	-2.28003	25	cg26004130, cg02343814, cg07177559, cg19372491, cg23490773, cg19562854, cg21046078, cg16497921, cg10470873, cg15456081, cg27309677, cg21118186, cg05739036, cg06544937, cg16786315, cg16058444, cg16273766	-0.00921499	chr11	28128726	28132951
chr12:51632489-51633162	CGI-DMR	Hypomethylated	3.1856e-06	0.0030001	-0.627257	-0.669805	-2.31001	26	cg14316448, cg13777724, cg06595994, cg23551859, cg04847419, cg05964952, cg11739480, cg00554948, cg19602931, cg00633202, cg17322163, cg18617679, cg15933527, cg25540509, cg21686900, cg09055978, cg02003611, cg10652351, cg09828880	-0.00697333	chr12	51630580	51636921
chr2:214016357-214017105	CGI-DMR	Hypomethylated	2.98946e-06	0.0030001	-0.627257	-0.755859	-2.32848	17	cg05571780, cg06426838, cg17270036, cg01774108, cg20405272, cg07610406, cg01176393, cg11735605, cg20820997, cg17384625, cg26151940, cg00591406, cg01311718	-0.0156494	chr2	214014371	214020960
chr15:85197232-85197695	CGI-DMR	Hypomethylated	3.12984e-06	0.0030001	-0.627257	-0.744138	-2.33604	18	cg11189052, cg16237715, cg13547419, cg15516048, cg06851936, cg22514595, cg01648088, cg00105306, cg05677467, cg04186599, cg07533435	-0.0151221	chr15	85194978	85198577
chr20:57224695-57226322	CGI-DMR	Hypomethylated	3.07506e-06	0.0030001	-0.627257	-0.69751	-2.33861	23	cg14212198, cg25685689, cg11015913, cg20784785, cg15886177, cg08783491, cg26250747, cg15938865, cg23887746, cg06529134, cg25145390, cg20368074, cg25453047, cg03076871, cg00867540, cg22488472	-0.00948869	chr20	57220712	57228464
chr6:28602853-28603295	CGI-DMR	Hypomethylated	3.7412e-06	0.00313247	-0.627257	-0.540271	-2.15504	50	cg18232096, cg22497095, cg26865747, cg00990380, cg02165743, cg25653641, cg27535677, cg22580391, cg14654363, cg13565129, cg22410869, cg03759229, cg14103680, cg19488431, cg22572476, cg20379725, cg27658416, cg00843352, cg07017437, cg06759058, cg14058383, cg06609310, cg09490294, cg10972973, cg25218453, cg12763978, cg17357285, cg01735384, cg24333192, cg12430007	-0.0228776	chr6	28599165	28606754
chr2:105953744-105954249	CGI-DMR	Hypomethylated	3.83787e-06	0.00313247	-0.610527	-0.777727	-2.31793	15	cg17274774, cg22591293, cg03787042, cg02198421, cg18235146, cg01785449, cg19996710, cg07481697, cg14734529	-0.0149883	chr2	105953380	105955171
chr8:28748070-28748431	CGI-DMR	Hypomethylated	3.71648e-06	0.00313247	-0.627257	-0.69395	-2.32668	23	cg27020749, cg15720343, cg23662892, cg03363242, cg11385906, cg07421858, cg14442394, cg03103158, cg11180303, cg05314271, cg27033190, cg23559680, cg16431095, cg01124961, cg07267296, cg00459975, cg07358015	-0.0132735	chr8	28745680	28749099
chr15:37392601-37392829	CGI-DMR	Hypomethylated	3.57963e-06	0.00313247	-0.627257	-0.742545	-2.33104	18	cg12015310, cg11686722, cg18393040, cg00797346, cg24504442, cg17026475, cg19416470, cg15507730, cg16409367, cg25381383, cg10958924, cg12756504, cg11282531, cg21643314	-0.0330165	chr15	37390666	37396672
chr14:69864713-69865073	CGI-DMR	Hypomethylated	4.12677e-06	0.00315775	-0.610527	-0.662486	-2.30706	28	cg00720488, cg26931528, cg11185452, cg17926678, cg16322149, cg08562291, cg05195393, cg05978187, cg04963651, cg18165031, cg18169916, cg25510485, cg22294715, cg06867916, cg04310006, cg01517940, cg11633209	-0.0065735	chr14	69861109	69867830
chr19:13002417-13002656	CGI-DMR	Hypomethylated	4.10587e-06	0.00315775	-0.610527	-0.739837	-2.32254	18	cg20249550, cg08540118, cg16559730, cg21050076, cg01861664, cg10849291, cg04909872, cg11888235, cg18640608, cg18887073, cg25924411, cg08876470	-0.013916	chr19	13000782	13006190
chr4:151500763-151501299	CGI-DMR	Hypermethylated	4.3036e-06	0.00319327	-0.610527	0.83764	2.21588	11	cg20668096, cg25995955, cg07904475, cg07070613, cg03729251, cg14904733, cg17433772, cg27086483, cg20481837, cg14987002	0.0276002	chr4	151496830	151501806
chr7:87849003-87849594	CGI-DMR	Hypomethylated	4.76887e-06	0.00340012	-0.610527	-0.659237	-2.25332	25	cg17648644, cg10914655, cg02035199, cg10990350, cg27632621, cg14588411, cg05683227, cg03975690, cg22579218, cg20327543, cg02604407, cg02590886, cg26217489, cg01292486, cg11616676, cg04854568, cg21601585, cg11154552	-0.0133081	chr7	87846192	87850389
chr11:105948097-105948830	CGI-DMR	Hypomethylated	4.99895e-06	0.00340012	-0.610527	-0.637718	-2.27864	30	cg09063734, cg24953615, cg27196691, cg14449251, cg17615744, cg09602562, cg16794596, cg12561217, cg09590193, cg26869362, cg24378945, cg08268160, cg05032994, cg03648116, cg18380260, cg09213347, cg03915167, cg04891917	-0.0126317	chr11	105945234	105951315
chr16:77756416-77756681	CGI-DMR	Hypomethylated	4.95567e-06	0.00340012	-0.610527	-0.773919	-2.30658	15	cg09765964, cg09895527, cg16183492, cg09480307, cg19152365, cg09319671, cg15581268, cg24471612, cg09975406, cg03385846, cg21964055	-0.0221355	chr16	77755944	77760029
chr11:103907405-103907990	CGI-DMR	Hypermethylated	5.4012e-06	0.00357443	-0.610527	0.824424	2.23667	12	cg27453036, cg09194202, cg25859489, cg05246098, cg17323171, cg02540593, cg05529595, cg04142010, cg19092845, cg09688928	0.0275938	chr11	103905296	103910096
chr18:60986621-60988286	CGI-DMR	Hypomethylated	5.72532e-06	0.00368922	-0.610527	-0.616748	-2.27141	34	cg11330108, cg01803238, cg18423859, cg11679149, cg05858920, cg24408313, cg26277730, cg17173732, cg27388618, cg12461368, cg23707289, cg21777986, cg14604802, cg05927017	-0.00536931	chr18	60985959	60990309
chr11:77524642-77524844	CGI-DMR	Hypermethylated	6.65367e-06	0.00409539	-0.610527	0.909377	2.07206	7	cg26040729, cg17043823, cg06695566, cg16303074, cg17444972, cg01072202	0.0381693	chr11	77521812	77525780
chr10:65930617-65930890	CGI-DMR	Hypermethylated	7.19193e-06	0.00409539	-0.610527	0.937796	2.01121	6	cg12011406, cg26418502, cg15891076, cg09383846, cg26101183	0.0535487	chr10	65929788	65931644
chr5:43515133-43515349	CGI-DMR	Hypomethylated	7.04394e-06	0.00409539	-0.610527	-0.729599	-2.2904	18	cg07939922, cg06610098, cg21367516, cg25392187, cg26088104, cg22719833, cg20545087, cg24043192, cg21545926, cg14116465, cg09156140, cg23948124, cg12998533	-0.0183755	chr5	43511191	43515805
chr17:7788261-7789091	CGI-DMR	Hypomethylated	6.86324e-06	0.00409539	-0.610527	-0.704467	-2.30351	21	cg21372256, cg16519762, cg00066663, cg14193561, cg10979903, cg15467911, cg17548644, cg02542770, cg19871706, cg24985226, cg22695339, cg21068610	-0.0113234	chr17	7785482	7793006
chr10:100993820-100994188	CGI-DMR	Hypomethylated	7.01609e-06	0.00409539	-0.610527	-0.701567	-2.32665	22	cg20552296, cg13690864, cg10580473, cg26067760, cg24926711, cg15610020, cg22892437, cg16825290, cg17863743, cg25651562, cg13343639, cg18577511, cg13737332, cg09511126	-0.0122812	chr10	100993025	100997023
chr7:1362811-1363643	CGI-DMR	Hypermethylated	8.52157e-06	0.00474225	-0.593325	0.763926	2.25779	16	cg14359501, cg10949113, cg25267863, cg03377980, cg22691824, cg08024169, cg18961546, cg25148572, cg06616976, cg02239830, cg07811933	0.0390788	chr7	1360629	1365868
chr5:170288879-170289737	CGI-DMR	Hypermethylated	9.28107e-06	0.00483524	-0.593325	0.698094	2.16755	20	cg23128634, cg08358803, cg02091185, cg00871487, cg07570641, cg01579024, cg05742691, cg20780811, cg22792350, cg23873669	0.0295786	chr5	170285840	170293065
chr9:124987743-124991086	CGI-DMR	Hypomethylated	8.92126e-06	0.00483524	-0.593325	-0.610934	-2.21196	32	cg00774728, cg05037505, cg06996224, cg15124400, cg21469772, cg11479503, cg13862711, cg05136264, cg13386974, cg22254104, cg00485681, cg04282082, cg13571460, cg00142257, cg03363289, cg11328695, cg21213617, cg17434149	-0.0575854	chr9	124985221	124992574
chr1:70819733-70820719	CGI-DMR	Hypomethylated	9.12085e-06	0.00483524	-0.593325	-0.700148	-2.28939	21	cg18275321, cg19746906, cg19342782, cg10119688, cg01557883, cg13549897, cg15518491, cg02181266, cg04496899, cg17631482, cg20686279, cg09735905, cg11427616, cg04847795, cg04613699, cg05767561, cg03990478	-0.013624	chr1	70819273	70821806
chr19:58220189-58220517	CGI-DMR	Hypermethylated	1.05824e-05	0.00518241	-0.593325	0.78614	2.25967	14	cg11294513, cg03234186, cg00983956, cg12506930, cg01268824, cg27049766, cg08668790, cg05661282, cg26465391, cg04894553, cg21790626, cg14969744	0.0383657	chr19	58220080	58223693
chr17:27899511-27900067	CGI-DMR	Hypermethylated	1.05413e-05	0.00518241	-0.593325	0.74763	2.23486	17	cg18330409, cg13381498, cg22141459, cg10972574, cg06772580, cg19991365, cg18618017, cg04498198	0.0234024	chr17	27898757	27904006
chr5:86564116-86564388	CGI-DMR	Hypomethylated	1.04493e-05	0.00518241	-0.593325	-0.661068	-2.23952	24	cg15664067, cg16160720, cg09890887, cg04035591, cg08711064, cg09490071, cg25472026, cg25341963, cg03057941, cg27537475, cg20303844, cg06610368, cg22862193, cg07760428, cg18740769, cg25593911, cg19606356, cg15602182, cg25515502, cg25648250	-0.0115842	chr5	86562397	86567376
chr6:519079-521338	CGI-DMR	Hypermethylated	1.15537e-05	0.00545031	-0.593325	0.788903	2.20272	13	cg12612527, cg21886991, cg19241741, cg08998593, cg05870889, cg07955367, cg08185061, cg11028770	0.0297545	chr6	515272	525032
chr17:6898820-6900427	CGI-DMR	Hypermethylated	1.15746e-05	0.00545031	-0.593325	0.643933	2.12556	26	cg09751239, cg12908125, cg25987502, cg05215748, cg22196157, cg19536664, cg23612072, cg05215272, cg22741997, cg05284666, cg13168555, cg21237687, cg02493798, cg03407747, cg15422419, cg03760483, cg03762994, cg14375499, cg09737314, cg11476102, cg03404566, cg12262378	0.0417598	chr17	6895413	6902294
chr1:222885326-222886230	CGI-DMR	Hypomethylated	1.27178e-05	0.00587563	-0.593325	-0.644402	-2.24409	28	cg22122990, cg18119809, cg09820183, cg26168975, cg17160590, cg03442540, cg04844391, cg05930166, cg13210720, cg09533004, cg07031916, cg04108127, cg11138318, cg23734759	-0.00752927	chr1	222883035	222889896
chr7:27190274-27191115	CGI-DMR	Hypomethylated	1.32358e-05	0.00600168	-0.593325	-0.658018	-2.22919	24	cg26032198, cg10343278, cg02919960, cg07807562, cg14109662, cg23590202, cg18690769, cg17969084, cg06206902, cg16880946, cg10374314, cg01414882, cg19816811, cg06685968, cg16771406, cg19623360, cg18344212, cg01210554, cg24398479	-0.0106869	chr7	27188364	27192549
chr9:139090420-139095472	CGI-DMR	Hypermethylated	1.3648e-05	0.00607609	-0.593325	0.741532	2.21663	17	cg19746397, cg14605520, cg21192468, cg00522018, cg14381623, cg21174055, cg02787166, cg14300823, cg11580704, cg04298434	0.0288262	chr9	139088542	139097029
chr2:241512464-241512671	CGI-DMR	Hypermethylated	1.42153e-05	0.00621564	-0.593325	0.682619	2.1443	21	cg23290719, cg13454817, cg20513855, cg07119001, cg10477316, cg18749836, cg01502296, cg18384910, cg17331044, cg27460524, cg10259803, cg18120807, cg16903517, cg04963156	0.0221901	chr2	241511151	241516354
chr8:914817-915894	CGI-DMR	Hypermethylated	1.45518e-05	0.00622836	-0.593325	0.760935	2.22168	15	cg12168626, cg04706962, cg22551060, cg27176043, cg11769850, cg07250333, cg00785598	0.013247	chr8	911188	919486
chr8:92082236-92082985	CGI-DMR	Hypomethylated	1.47531e-05	0.00622836	-0.593325	-0.756577	-2.25489	15	cg27333517, cg15448144, cg18215955, cg06670766, cg17452574, cg23696480, cg03347985, cg18888595, cg22005935, cg04458139	-0.00770709	chr8	92081793	92086451
chr9:20620728-20621862	CGI-DMR	Hypomethylated	1.53512e-05	0.00637102	-0.57561	-0.63993	-2.18733	25	cg13284422, cg19569248, cg14089436, cg21683774, cg09273951, cg08287909, cg13621212, cg12708636, cg13624041, cg24383891	-0.00457095	chr9	20620030	20624421
chr14:106938196-106938818	CGI-DMR	Hypermethylated	1.59202e-05	0.00649704	-0.57561	0.77896	2.23904	14	cg16390778, cg14404807, cg03003467, cg00447018, cg16251255, cg24730564, cg16491185, cg07040723, cg20900869, cg13275724	0.0137322	chr14	106937310	106942206
chr10:101282725-101282934	CGI-DMR	Hypermethylated	1.69391e-05	0.00679952	-0.57561	0.896859	2.04353	7	cg19960420, cg17888390, cg01987516, cg11232245, cg23904955, cg07044859	0.0578703	chr10	101282185	101284535
chr10:95462160-95462500	CGI-DMR	Hypomethylated	1.85337e-05	0.00731961	-0.57561	-0.690047	-2.22267	20	cg06152496, cg06789550, cg07902884, cg23690369, cg23074495, cg16661579, cg17233127, cg01154537, cg19122423, cg20091620, cg00051979, cg20715218, cg07550278	-0.0164764	chr10	95458714	95463124
chr2:145273456-145275378	CGI-DMR	Hypomethylated	2.08305e-05	0.00789885	-0.57561	-0.585585	-2.13367	33	cg23639412, cg10319512, cg13511862, cg03625547, cg22960357, cg14388092, cg20177310, cg05961935, cg14022841, cg14421309, cg04640885, cg19101754, cg19865873, cg01497214, cg01975483, cg03424727, cg07246225, cg11540007, cg19190728, cg01502462, cg15120754, cg24488281, cg17751438	-0.0139079	chr2	145271307	145279217
chr14:58893618-58893953	CGI-DMR	Hypomethylated	2.1218e-05	0.00789885	-0.57561	-0.639309	-2.20484	26	cg15311812, cg13015872, cg13197705, cg13725062, cg24416753, cg26587113, cg18843373, cg03911515, cg26230522, cg10537269, cg15198441, cg02003818, cg15851086, cg08213363, cg24552815, cg23620433	-0.0113023	chr14	58891595	58897380
chr10:114712115-114712544	CGI-DMR	Hypomethylated	2.1218e-05	0.00789885	-0.57561	-0.639557	-2.20569	26	cg03300340, cg04953732, cg10255097, cg10983115, cg14562081, cg07128799, cg14737332, cg19369070, cg10607059, cg13936938, cg08851840, cg27166661, cg20023578, cg04557665	-0.012884	chr10	114708973	114715786
chr11:43963626-43966048	CGI-DMR	Hypomethylated	2.12907e-05	0.00789885	-0.57561	-0.663185	-2.22353	23	cg12915591, cg26228542, cg25767985, cg02514611, cg11820517, cg00163037, cg21442825, cg10241102, cg25841847, cg20709895, cg06471230, cg20062650, cg13719712, cg22093503	-0.0100195	chr11	43959984	43968859
chr8:144872530-144873040	CGI-DMR	Hypermethylated	2.23291e-05	0.00816045	-0.57561	0.696734	2.13981	19	cg20527953, cg13309702, cg01261252, cg01948714, cg05674807, cg04140297, cg09994641, cg10478494, cg21476203, cg05880455	0.0201752	chr8	144870949	144876577
chr17:40821935-40823573	CGI-DMR	Hypermethylated	2.41386e-05	0.00856278	-0.57561	0.807836	2.13704	11	cg13408214, cg05932042, cg24881289, cg20669292, cg10666763, cg03978242, cg07968906	0.0512994	chr17	40819882	40824361
chr4:140357362-140357610	CGI-DMR	Hypermethylated	2.39234e-05	0.00856278	-0.57561	0.845657	2.0757	9	cg27491264, cg21196942, cg04508948, cg03620236, cg26087018, cg23743778, cg22357014	0.039539	chr4	140354655	140359599
chr3:15642770-15643581	CGI-DMR	Hypomethylated	2.44791e-05	0.00856278	-0.57561	-0.591368	-2.14112	32	cg26749251, cg17052781, cg27199023, cg17998013, cg05586242, cg23912721, cg18348936, cg01476129, cg25124046, cg06138647, cg03318121, cg09892917, cg21638219, cg22109560, cg07284707	-0.0101317	chr3	15639924	15643903
chr4:93226348-93227007	CGI-DMR	Hypomethylated	2.83307e-05	0.00977052	-0.57561	-0.678152	-2.21747	21	cg11982583, cg25617092, cg14352918, cg14049461, cg06340234, cg07961994, cg05873487, cg13549845, cg02468050, cg00833989, cg13952745	-0.0132721	chr4	93224058	93229269
chr5:50265085-50265737	CGI-DMR	Hypomethylated	2.97136e-05	0.0100185	-0.57561	-0.629448	-2.20311	27	cg18063495, cg05074554, cg01783394, cg13318787, cg17407677, cg11419116, cg18168844, cg08871137, cg11216064, cg02644072, cg03451833, cg04184143, cg07173239, cg16219031, cg15473084	-0.0209973	chr5	50262177	50266713
chr4:46391903-46392572	CGI-DMR	Hypomethylated	2.98681e-05	0.0100185	-0.57561	-0.657176	-2.20338	23	cg20092102, cg02172018, cg21540437, cg04947801, cg15918284, cg04239745, cg24244752, cg25145765, cg21820677, cg08206959, cg12858909, cg00452958, cg12190095, cg23160016	-0.0156682	chr4	46390730	46394634
chr16:2139803-2142170	CGI-DMR	Hypermethylated	3.13096e-05	0.0103601	-0.557332	0.592258	2.08998	33	cg10278088, cg15388393, cg06653572, cg09325360, cg25597692, cg09411495, cg06826602, cg19967305, cg05752664, cg04844323, cg01288350, cg02879554, cg03202803, cg19949931, cg13949829, cg04675716	0.0185511	chr16	2136746	2145820
chr10:12237832-12238377	CGI-DMR	Hypomethylated	3.2831e-05	0.0107187	-0.557332	-0.640226	-2.16891	24	cg01723142, cg06109724, cg05164094, cg08043317, cg24589691, cg26451923, cg26625369, cg17586365, cg16595404, cg01867280, cg18634342, cg27255378, cg11203153, cg02630694	-0.0067819	chr10	12233959	12240746
chr17:30469332-30469942	CGI-DMR	Hypomethylated	3.47876e-05	0.011208	-0.557332	-0.678277	-2.18476	20	cg12993139, cg17140103, cg17450291, cg02431833, cg07925633, cg22883623, cg06024236, cg24598634	-0.00862548	chr17	30465916	30472139
chr8:49835987-49836231	CGI-DMR	Hypomethylated	3.56149e-05	0.0113255	-0.557332	-0.712934	-2.19625	17	cg00116554, cg24593475, cg18121981, cg19808847, cg09881855, cg00190709, cg23418607, cg26055203, cg14676272, cg10861897, cg12252090, cg08812057, cg22767166	-0.0175739	chr8	49833279	49838577
chr12:133308488-133310334	CGI-DMR	Hypermethylated	3.69817e-05	0.0114699	-0.557332	0.599749	2.03954	29	cg05647993, cg05198960, cg22023035, cg02065883, cg15403093, cg26243330, cg10238640, cg26515084, cg25192173, cg05548731, cg26261553, cg12628606, cg04383703, cg13492291, cg04900436, cg16101113, cg14814488, cg19327049, cg18613789, cg13282977	0.019208	chr12	133306722	133313394
chr12:25348039-25348399	CGI-DMR	Hypomethylated	3.70059e-05	0.0114699	-0.557332	-0.694001	-2.21236	19	cg14708333, cg06710176, cg05547312, cg01100203, cg02234097, cg09912988, cg12585028, cg00493755, cg22240533, cg22349126	-0.0153225	chr12	25347663	25351860
chr4:151504011-151505085	CGI-DMR	Hypermethylated	4.06355e-05	0.0114858	-0.557332	0.74147	2.19142	16	cg16385330, cg18080558, cg20334738, cg21977434, cg08219218, cg06205196, cg05878390, cg26218269, cg25718696, cg22265605, cg01012445, cg09317554	0.0206302	chr4	151502309	151508942
chr19:52390841-52391368	CGI-DMR	Hypermethylated	4.37413e-05	0.0114858	-0.557332	0.739337	2.18511	16	cg10783469, cg16731240, cg09547119, cg24794228, cg23010048, cg11269599, cg06878361, cg12227172, cg22472290, cg13393830, cg10206391, cg19376572, cg22331349	0.0595548	chr19	52390810	52393606
chr19:55889005-55889476	CGI-DMR	Hypermethylated	4.58119e-05	0.0114858	-0.557332	0.736541	2.17685	16	cg19910200, cg15520962, cg01695406, cg23750193, cg25293806, cg04800569, cg19402371, cg26397459, cg06693983, cg15986919	0.0320238	chr19	55885168	55889611
chr13:31480272-31481105	CGI-DMR	Hypermethylated	3.85649e-05	0.0114858	-0.557332	0.742809	2.16876	15	cg11126134, cg24891133, cg01411823, cg04290465, cg25226285, cg07430284, cg10763483	0.0273591	chr13	31476672	31483485
chr17:981508-981748	CGI-DMR	Hypermethylated	4.59045e-05	0.0114858	-0.557332	0.70068	2.13838	18	cg26867637, cg15474728, cg05825400, cg22681654, cg09434366, cg22789318, cg24521240, cg02110776, cg25018458, cg07149030, cg00905220, cg19546810, cg19476303, cg10629020	0.0148128	chr17	977984	984184
chr16:1482551-1483201	CGI-DMR	Hypermethylated	4.22546e-05	0.0114858	-0.557332	0.866153	2.0575	8	cg09798061, cg16811771, cg09115960, cg27365295, cg23607889, cg16697268	0.0543857	chr16	1481278	1484813
chr18:10589149-10589386	CGI-DMR	Hypermethylated	3.9165e-05	0.0114858	-0.557332	0.883263	2.01256	7	cg25239095, cg05000761, cg07277756, cg16765600, cg03148503	0.0396311	chr18	10586846	10592998
chr1:173837172-173837917	CGI-DMR	Hypomethylated	4.23057e-05	0.0114858	-0.557332	-0.572357	-2.14062	36	cg05396044, cg00857660, cg10578779, cg19406762, cg22250641, cg17868533, cg06189265, cg16702794, cg00155514, cg00263210, cg11537707, cg21770828, cg02033606, cg17170111, cg16290996, cg06644515, cg24564534, cg11142333, cg06704773, cg07177756, cg09058860, cg02479020	-0.00761039	chr1	173833450	173840261
chr13:31735109-31736670	CGI-DMR	Hypomethylated	3.97097e-05	0.0114858	-0.557332	-0.635672	-2.15349	24	cg07705315, cg07636088, cg04351553, cg19890264, cg01707298, cg04459413, cg06901392, cg13792460, cg02093352, cg10362742, cg12292402, cg02318347, cg03373442, cg16666935, cg02394989	-0.01045	chr13	31732963	31739846
chr1:52344178-52344939	CGI-DMR	Hypomethylated	4.69076e-05	0.0114858	-0.557332	-0.618479	-2.15381	28	cg26628961, cg26415751, cg20967006, cg10482750, cg16448834, cg03877568, cg02050181, cg06342283, cg20679573, cg19781738, cg12301169, cg25729041, cg03115627, cg21819024, cg01811438, cg08901888, cg06348851	-0.00670585	chr1	52340792	52348865
chr12:72056768-72057787	CGI-DMR	Hypomethylated	4.11973e-05	0.0114858	-0.557332	-0.60322	-2.15537	30	cg27495623, cg06598204, cg00136643, cg23988078, cg03191116, cg16909364, cg19966154, cg18186876, cg20216073, cg03122992, cg11821147, cg15275019, cg26252220, cg20889476	-0.00638747	chr12	72054629	72060161
chr12:62653865-62654677	CGI-DMR	Hypomethylated	4.52544e-05	0.0114858	-0.557332	-0.671538	-2.16305	20	cg12304441, cg15000998, cg24789224, cg02460120, cg20201833, cg01149144, cg23911696, cg03726817, cg19835331, cg12823748, cg02115865, cg10589851, cg01272053	-0.013285	chr12	62650638	62654718
chr17:9479007-9479225	CGI-DMR	Hypomethylated	3.78661e-05	0.0114858	-0.557332	-0.676252	-2.17823	20	cg20979099, cg15286748, cg16308461, cg04420907, cg05296869, cg12484593, cg27141120, cg18650462, cg16202735, cg22212801, cg25964007, cg12610887, cg13050981, cg24378470, cg20136025, cg02281226	-0.0160311	chr17	9478835	9480428
chr5:66299768-66300083	CGI-DMR	Hypomethylated	4.2199e-05	0.0114858	-0.557332	-0.708138	-2.18147	17	cg21381681, cg02632185, cg01984128, cg16214267, cg10185128, cg17449851, cg27116842, cg02876332, cg11831286, cg18118497	-0.00592623	chr5	66296978	66303792
chr11:118272261-118272546	CGI-DMR	Hypomethylated	3.90975e-05	0.0114858	-0.557332	-0.652412	-2.18741	23	cg25574849, cg25345906, cg12279405, cg01057906, cg00478064, cg23740844, cg08325835, cg02734782, cg02053566, cg06417752, cg12286113, cg00893371	-0.00866395	chr11	118269825	118273051
chr17:38136650-38137490	CGI-DMR	Hypomethylated	4.67923e-05	0.0114858	-0.557332	-0.697469	-2.18954	18	cg12932347, cg21491028, cg27119415, cg02150526, cg24435730, cg05329906, cg01837777, cg18903834, cg08108993, cg14546197, cg10479053, cg23772500	-0.0171809	chr17	38133172	38137936
chr1:242011151-242011744	CGI-DMR	Hypomethylated	4.63809e-05	0.0114858	-0.557332	-0.663492	-2.20038	22	cg04617126, cg16121177, cg27641534, cg04706276, cg20436688, cg03590655, cg21919602, cg06713297, cg23660927, cg24741598, cg03450102	-0.00910279	chr1	242007710	242012573
chr1:27692412-27693243	CGI-DMR	Hypomethylated	4.51358e-05	0.0114858	-0.557332	-0.664404	-2.20341	22	cg23299127, cg20651453, cg00111948, cg00481899, cg07551364, cg06509993, cg00266535, cg02107304, cg04523391, cg11529819, cg22501103, cg14374913	-0.0100452	chr1	27689976	27695921
chr1:61548753-61549564	CGI-DMR	Hypomethylated	4.62779e-05	0.0114858	-0.557332	-0.612796	-2.20986	31	cg02614099, cg12339583, cg05377596, cg03829442, cg19747357, cg01063572, cg25837719, cg21412992, cg10069638, cg03951424, cg03132702, cg04706404, cg20289988, cg14278029, cg10628205, cg08037935, cg12079303, cg15546227, cg13980007	-0.00809595	chr1	61545075	61549982
chr15:32907658-32907950	CGI-DMR	Hypomethylated	4.56809e-05	0.0114858	-0.557332	-0.734742	-2.22295	16	cg18260631, cg00297451, cg12815381, cg22536508, cg22027004, cg25260061, cg19554522, cg20080997, cg00641177, cg24453742, cg16806279, cg10213649, cg02514711	-0.0133552	chr15	32906045	32909968
chr4:48781331-48782339	CGI-DMR	Hypomethylated	4.32607e-05	0.0114858	-0.557332	-0.736946	-2.22962	16	cg20176012, cg16004911, cg10032748, cg00829456, cg17840081, cg22388850, cg02092179, cg13311357, cg21652107, cg27297724, cg02886077, cg19274698, cg09428031	-0.0170125	chr4	48777471	48783269
chr1:235814280-235814488	CGI-DMR	Hypermethylated	5.02554e-05	0.0119963	-0.557332	0.863012	2.05004	8	cg01712686, cg24454695, cg22941646	0.018846	chr1	235814134	235818079
chr4:39640156-39640923	CGI-DMR	Hypomethylated	5.018e-05	0.0119963	-0.557332	-0.647765	-2.17183	23	cg00965902, cg11747379, cg01157304, cg04733431, cg12037802, cg10386463, cg22873371, cg23651614, cg22563226, cg22966065, cg00373138, cg04400594, cg04643909	-0.00765955	chr4	39639007	39642189
chr3:121553820-121554236	CGI-DMR	Hypomethylated	5.04623e-05	0.0119963	-0.557332	-0.687248	-2.19083	19	cg03563329, cg01396817, cg22187826, cg12780286, cg23402475, cg12709192, cg21873016, cg23232188, cg24905196, cg05518939, cg14925137, cg17621140, cg24574508	-0.0122484	chr3	121553320	121556543
chr2:134949067-134949727	CGI-DMR	Hypermethylated	5.31316e-05	0.0123903	-0.557332	0.908752	1.94892	6	cg16240751, cg08248176, cg18902035, cg04330811, cg22381234, cg00338529	0.0526467	chr2	134948022	134951539
chr12:74931492-74931879	CGI-DMR	Hypomethylated	5.26428e-05	0.0123903	-0.557332	-0.667187	-2.14904	20	cg04906455, cg21144006, cg15612392, cg23311950, cg20100969, cg04257969, cg23798332, cg14653548, cg01865610, cg16566718, cg17824173, cg22797892, cg15274386	-0.0126461	chr12	74928835	74934087
chr3:40428651-40429015	CGI-DMR	Hypermethylated	5.40824e-05	0.0123964	-0.557332	0.710521	2.12393	17	cg12433782, cg19997965, cg03751251, cg17200465, cg10755058, cg02651647, cg15514087, cg00735845, cg18675146, cg14818391, cg27349936, cg18306943, cg02782426	0.0343794	chr3	40427210	40429823
chr1:61542537-61542877	CGI-DMR	Hypomethylated	5.41702e-05	0.0123964	-0.557332	-0.703315	-2.16662	17	cg17245735, cg10671215, cg19097500, cg22803724, cg12450567, cg04289130, cg02783532, cg24680681, cg11675722, cg14613960	-0.0119056	chr1	61539356	61543650
chr13:112630568-112630796	CGI-DMR	Hypermethylated	5.56624e-05	0.0126199	-0.557332	0.73582	2.14836	15	cg16629749, cg17184430, cg24997276, cg18744273, cg19246801, cg19465159, cg10722444, cg11423130, cg12444736, cg21518151, cg16079716, cg12010476, cg08697163	0.0255824	chr13	112628711	112633175
chr8:144675988-144676207	CGI-DMR	Hypermethylated	5.83122e-05	0.012759	-0.557332	0.756294	2.11167	13	cg06399621, cg00184394, cg00167717, cg17636309, cg17774960, cg04195122, cg17231259, cg22639325	0.0241983	chr8	144672161	144676961
chr12:48099317-48099905	CGI-DMR	Hypomethylated	5.83601e-05	0.012759	-0.557332	-0.700581	-2.15819	17	cg09169413, cg12104395, cg21437225, cg10103276, cg16305792, cg01953407, cg19353873, cg06780202, cg24026388, cg25862839, cg16605745	-0.0122833	chr12	48096050	48103670
chr10:75910836-75911480	CGI-DMR	Hypomethylated	5.77615e-05	0.012759	-0.557332	-0.700769	-2.15877	17	cg25892434, cg15925718, cg03943207, cg21063714, cg15117920, cg05019661, cg21060952, cg00689794, cg14441964	-0.0104871	chr10	75910039	75913585
chr12:66524464-66524792	CGI-DMR	Hypomethylated	5.71905e-05	0.012759	-0.557332	-0.692216	-2.17305	18	cg06737143, cg07690290, cg00953418, cg21058506, cg14281160, cg09658126, cg10654016, cg08728780, cg06655860, cg27481639	-0.0074789	chr12	66521713	66528416
chr3:98451286-98452225	CGI-DMR	Hypomethylated	5.93773e-05	0.0128665	-0.557332	-0.664672	-2.17339	21	cg16449251, cg17222525, cg02079985, cg00920431, cg18182358, cg19193036, cg21040807, cg04251363, cg07390647, cg00229423, cg10128511, cg13338207, cg24028413, cg19586904	-0.0167126	chr3	98449421	98454811
chr16:1814084-1814482	CGI-DMR	Hypermethylated	6.29452e-05	0.0132837	-0.538434	0.731144	2.1609	16	cg12384802, cg07870479, cg08082791, cg03664748, cg00422714, cg08287288, cg07538370, cg08727692	0.0143091	chr16	1811246	1816290
chr7:151828355-151828642	CGI-DMR	Hypermethylated	6.19048e-05	0.0132837	-0.538434	0.733553	2.14174	15	cg24755521, cg03741275, cg04874846, cg21507109, cg19757493, cg19794345, cg20662985, cg06941140, cg07440376, cg08223945	0.0199653	chr7	151826950	151831116
chr8:77594255-77594860	CGI-DMR	Hypomethylated	6.34727e-05	0.0132837	-0.538434	-0.626926	-2.12386	24	cg11174836, cg00594560, cg08322240, cg07585876, cg01419567, cg02977360, cg26349110, cg10074775, cg22263659, cg23134869	-0.0178735	chr8	77592757	77596382
chr12:57521524-57522159	CGI-DMR	Hypomethylated	6.2494e-05	0.0132837	-0.538434	-0.642819	-2.15525	23	cg02131399, cg06160973, cg06531661, cg03862226, cg05531258, cg04109278, cg23731687, cg14799114, cg23981730, cg14398899, cg03829973, cg05729948, cg24172946, cg15470658	-0.00831966	chr12	57518141	57526010
chr13:84453664-84453897	CGI-DMR	Hypomethylated	6.47295e-05	0.0134319	-0.538434	-0.614308	-2.15012	27	cg13988851, cg21448057, cg01847988, cg26799881, cg14246335, cg20826348, cg07104706, cg18937395, cg26998274, cg01729717, cg19610077, cg19696317, cg25938646, cg17528432, cg25188032, cg10236414, cg25940241, cg02365360, cg18215217, cg02772430	-0.0118451	chr13	84451164	84457882
chr19:1621666-1621901	CGI-DMR	Hypermethylated	6.75219e-05	0.0138936	-0.538434	0.779356	2.1144	12	cg20324864, cg26615224, cg13685746, cg20124287, cg10372132	0.00668662	chr19	1620486	1623075
chr19:38746638-38747379	CGI-DMR	Hypermethylated	6.95929e-05	0.0142004	-0.538434	0.65028	2.06375	22	cg02571816, cg09515953, cg15552051, cg22557662, cg08052629, cg26893438, cg08196968, cg06570930, cg13564825, cg15011260, cg02422011, cg07595291, cg12830694	0.0193922	chr19	38743744	38747888
chr12:70636617-70637749	CGI-DMR	Hypomethylated	7.60411e-05	0.015388	-0.538434	-0.624237	-2.11475	24	cg01836441, cg00603625, cg07985397, cg00306992, cg16482226, cg04385875, cg16322581, cg05493445, cg23949612, cg02532884, cg10464585, cg06614142, cg11119694, cg01585322, cg18985987	-0.0070639	chr12	70634349	70638001
chr1:1850098-1851391	CGI-DMR	Hypermethylated	7.67546e-05	0.015405	-0.538434	0.543407	1.94332	38	cg17434257, cg22364929, cg07924154, cg03442254, cg02577049, cg04758387, cg11549166, cg16989443, cg07177011, cg05132306, cg10219957, cg25590392, cg15715333, cg04886783, cg09859491, cg01428437, cg22536775, cg03580107, cg14180718, cg17722231, cg06174563	0.0166303	chr1	1846098	1855209
chr1:149286812-149287773	CGI-DMR	Hypermethylated	7.76879e-05	0.0154656	-0.538434	0.749861	2.1554	14	cg17052045, cg17280828, cg01758747, cg09460082, cg09122197, cg05687710, cg10242032, cg23664334, cg19612827, cg12780133, cg23876894, cg11528594, cg24854435	0.0305775	chr1	149283910	149290837
chr6:28226979-28227483	CGI-DMR	Hypermethylated	8.048e-05	0.0158922	-0.538434	0.658362	2.04418	20	cg10253847, cg00482232, cg26881102, cg18900535, cg25841534, cg17384889, cg16645473, cg18694169, cg09523275, cg01031101	0.022699	chr6	28223833	28228206
chr15:27215951-27216856	CGI-DMR	Hypermethylated	8.15052e-05	0.0159659	-0.538434	0.658207	2.0437	20	cg11651237, cg20362634, cg26508619, cg09257796, cg08267285, cg21711132, cg02069715, cg08920810, cg27553667, cg08460080, cg03024760, cg16720005, cg05678749, cg08445263, cg16384136, cg00745725	0.0298192	chr15	27214606	27217366
chr2:162270888-162271413	CGI-DMR	Hypermethylated	8.45925e-05	0.0160568	-0.538434	0.923881	1.8697	5	cg27503015, cg08184652, cg23313126	0.0292309	chr2	162270453	162271678
chr6:31509668-31509896	CGI-DMR	Hypomethylated	8.51839e-05	0.0160568	-0.538434	-0.449482	-1.9163	71	cg24124954, cg04219977, cg26696685, cg11468089, cg12244756, cg24631162, cg08463024, cg20804756, cg11489251, cg21699509, cg10951305, cg15138819, cg19740491, cg21179831, cg02358755, cg05520988, cg10218472, cg00023321, cg26177760, cg09230467, cg08288345, cg24332685, cg15647614, cg12399860, cg22230559, cg21024122, cg13156044, cg15579095, cg17489752, cg14182431	-0.00933498	chr6	31506280	31513886
chr1:24648202-24648985	CGI-DMR	Hypomethylated	8.54123e-05	0.0160568	-0.538434	-0.558906	-2.03646	33	cg26365938, cg01595062, cg24860886, cg15050111, cg08603845, cg23820945, cg14167629, cg26091557, cg21289280, cg04552500, cg01119512, cg09322349, cg10337902, cg20242797, cg25083792, cg05036846, cg11709405, cg27298252	-0.0111059	chr1	24644596	24652248
chr8:67976440-67977448	CGI-DMR	Hypomethylated	8.59038e-05	0.0160568	-0.538434	-0.569998	-2.09924	34	cg01921813, cg06680383, cg05484231, cg24549224, cg03535933, cg15066679, cg07896832, cg13437005, cg10487318, cg06416985, cg06602601, cg05230553, cg15754109, cg10073129, cg24190223, cg22433775, cg04004843, cg24823832, cg01968483, cg19439666, cg21129701, cg24982582, cg13187734	-0.0130469	chr8	67972631	67981112
chr4:164415409-164416186	CGI-DMR	Hypomethylated	8.54413e-05	0.0160568	-0.538434	-0.68341	-2.1454	18	cg24197689, cg18637126, cg15472194, cg23151374, cg04854794, cg17244246, cg26125787, cg03401093, cg26250558, cg22779651, cg13957827, cg23596401	-0.012592	chr4	164414732	164418255
chr12:75784799-75785241	CGI-DMR	Hypomethylated	8.56287e-05	0.0160568	-0.538434	-0.743342	-2.16244	14	cg02789485, cg17050806, cg20291222, cg14292619, cg21272279, cg15942481, cg00108944, cg02071292, cg02415057, cg12351126, cg23588049, cg07311024	-0.0553302	chr12	75783428	75786945
chr18:53257018-53257309	CGI-DMR	Hypomethylated	8.7943e-05	0.0162793	-0.538434	-0.557657	-2.03191	33	cg26899925, cg10402101, cg14351528, cg19351577, cg13676008, cg25103850, cg07575784, cg15366176, cg21582489, cg19597776, cg15852168, cg21513672, cg25979082, cg02725055, cg21208295, cg12243732, cg16084118, cg23482397, cg15049570, cg08491964, cg22952010	-0.00959308	chr18	53253181	53260934
chr19:44716461-44716908	CGI-DMR	Hypomethylated	8.84239e-05	0.0162793	-0.538434	-0.69247	-2.13321	17	cg05012551, cg06593017, cg13712476, cg24244104, cg26571161, cg00809191, cg03626857, cg14447751, cg10545809, cg24443885, cg03747695	-0.0223268	chr19	44716111	44720832
chr16:83998884-83999139	CGI-DMR	Hypermethylated	9.10066e-05	0.0166298	-0.538434	0.899602	1.9293	6	cg09666444, cg08536911, cg05451527	0.0293294	chr16	83996661	83999617
chr2:191745286-191746599	CGI-DMR	Hypomethylated	9.40468e-05	0.017058	-0.538434	-0.67553	-2.15348	19	cg17300307, cg15522719, cg14761552, cg21497043, cg17537719, cg27237017, cg17604469, cg00450573, cg23025012, cg10241462, cg10469153, cg02640306, cg10621006, cg11828042	-0.0090218	chr2	191742848	191750205
chr15:101094520-101099493	CGI-DMR	Hypermethylated	9.7199e-05	0.0171224	-0.538434	0.584004	2.02802	31	cg00684116, cg18177255, cg01757127, cg00771483, cg07107813, cg01038172, cg25351461, cg02597199, cg03418136, cg09499109, cg17146558, cg10007075, cg07167994, cg02522955, cg16089242, cg19598182	0.0160573	chr15	101090531	101102385
chr5:72860959-72861610	CGI-DMR	Hypomethylated	9.61508e-05	0.0171224	-0.538434	-0.619851	-2.09989	24	cg08728761, cg05040023, cg04261222, cg21269032, cg26774162, cg15833199, cg10833576, cg22811572, cg10237911, cg24459521, cg26354759, cg04565649, cg21960278, cg18644834	-0.00290465	chr5	72858664	72862108
chr3:122134685-122135084	CGI-DMR	Hypomethylated	9.52762e-05	0.0171224	-0.538434	-0.681262	-2.13866	18	cg11336053, cg21171373, cg04332513, cg03787490, cg22265086, cg24474713, cg07545714, cg00474242, cg03816991, cg04120839, cg02317785, cg07975049	-0.00549253	chr3	122134410	122137615
chr9:72873689-72874264	CGI-DMR	Hypomethylated	9.67171e-05	0.0171224	-0.538434	-0.740912	-2.15537	14	cg09916906, cg13596081, cg21740204, cg03646311, cg14353079, cg05592138, cg14209244	-0.0126879	chr9	72871343	72877684
chr1:95538251-95538551	CGI-DMR	Hypomethylated	9.92511e-05	0.017275	-0.538434	-0.69044	-2.12696	17	cg00664023, cg05059417, cg23777559, cg07217151, cg24477193, cg06755365, cg10115827, cg07670736	-0.0122008	chr1	95535470	95542401
chr3:169684394-169685006	CGI-DMR	Hypomethylated	9.94762e-05	0.017275	-0.538434	-0.648294	-2.14998	22	cg13245615, cg27542487, cg10691726, cg26677783, cg07957656, cg09436420, cg04561804, cg13888070, cg02276793, cg27507660, cg02622956, cg20941170	-0.0143034	chr3	169681647	169685318
chr1:160231755-160232451	CGI-DMR	Hypomethylated	0.000101979	0.0174552	-0.538434	-0.612476	-2.11229	26	cg16430828, cg08671944, cg13219446, cg02974968, cg05543179, cg12277145, cg22269164, cg13149276, cg14838017, cg08781328, cg01429181, cg18136311, cg10688526, cg26162836, cg08284180, cg23051412, cg26824949, cg11604604, cg17882959, cg16698369, cg14764365	-0.00906754	chr1	160227874	160236444
chr3:178866068-178866908	CGI-DMR	Hypomethylated	0.000101657	0.0174552	-0.538434	-0.689186	-2.12309	17	cg16826647, cg01792902, cg22806557, cg07195990, cg21557407, cg24272902, cg01753796, cg22384366, cg19522332, cg02056280, cg00658016	-0.00819652	chr3	178863507	178867162
chr2:148778222-148778530	CGI-DMR	Hypomethylated	0.000102652	0.0174552	-0.538434	-0.769782	-2.13652	12	cg23120335, cg04106641, cg26640919, cg26664634, cg13832622, cg06394585, cg24222746, cg05218490, cg22944122, cg24157652, cg06562578	-0.0160918	chr2	148777790	148782427
chr2:163200575-163201025	CGI-DMR	Hypomethylated	0.000103973	0.0175579	-0.538434	-0.717913	-2.17204	16	cg05427665, cg08066875, cg03549127, cg08973102, cg24233170, cg02122986, cg06942668, cg18409705, cg21931839, cg09278322, cg14229668, cg25751895, cg24939802	-0.0306998	chr2	163197084	163203546
chr22:47022457-47022659	CGI-DMR	Hypermethylated	0.000105299	0.0176599	-0.538434	0.794801	2.02043	10	cg22786631, cg25039081, cg04955856, cg16617543, cg04873169, cg21811450, cg25390635	0.018885	chr22	47020733	47023757
chr18:12093607-12093842	CGI-DMR	Hypermethylated	0.000109784	0.0177339	-0.538434	0.718754	2.12428	16	cg00402783, cg16673653, cg21184537, cg07054564, cg18182059, cg13722389, cg05060646, cg04624529, cg23906730, cg24684816	0.0172029	chr18	12090210	12097776
chr2:241535684-241535953	CGI-DMR	Hypermethylated	0.000110645	0.0177339	-0.538434	0.739026	2.12425	14	cg05240712, cg16615776, cg08589214, cg00829091, cg00469269, cg21355420, cg22177704, cg13416249	0.0285407	chr2	241533389	241538136
chr8:105478672-105479340	CGI-DMR	Hypermethylated	0.00011081	0.0177339	-0.538434	0.69469	2.0766	17	cg16783744, cg10654165, cg14015441, cg09929374, cg10303487, cg17075545, cg05736768, cg04439430	0.0195731	chr8	105474974	105483324
chr10:465928-466396	CGI-DMR	Hypermethylated	0.000108181	0.0177339	-0.538434	0.576218	1.95952	29	cg20634940, cg03287763, cg11295183, cg25038330, cg05528280, cg12223863, cg09196257, cg14780777, cg12791877, cg01625595, cg19963795, cg20007890, cg00919921, cg13630560, cg27373220	0.0120038	chr10	463561	469658
chr5:169010593-169011175	CGI-DMR	Hypomethylated	0.000110028	0.0177339	-0.538434	-0.677579	-2.1271	18	cg25920839, cg17548054, cg00801049, cg11437374, cg18581037, cg20485411, cg13043177, cg09106932, cg23325948	-0.00458568	chr5	169008308	169013399
chr13:37574792-37575223	CGI-DMR	Hypomethylated	0.000109731	0.0177339	-0.538434	-0.75479	-2.13802	13	cg10868379, cg09043750, cg24568026, cg12715979, cg16878088, cg11708795, cg02051832, cg18983090, cg01999787	-0.00694193	chr13	37572812	37575584
chr11:82612259-82612844	CGI-DMR	Hypomethylated	0.000110738	0.0177339	-0.538434	-0.646005	-2.14239	22	cg08100022, cg24536410, cg09144302, cg08901650, cg26438498, cg05009394, cg03602013, cg04891861, cg15838075, cg27561006, cg10395222, cg10439142, cg07714534, cg19733740, cg02608054, cg13494368, cg02125600	-0.0112725	chr11	82609924	82613150
chr19:1112200-1112995	CGI-DMR	Hypermethylated	0.000112279	0.0178523	-0.538434	0.917677	1.85714	5	cg24361823, cg22483095	0.0211369	chr19	1112327	1113357
chr4:123300407-123300805	CGI-DMR	Hypermethylated	0.00011537	0.0180042	-0.538434	0.638604	2.0267	22	cg01788029, cg06968876, cg17756365, cg03155733, cg06523752, cg18053768, cg19214003, cg19973673, cg15843370	0.0214701	chr4	123298715	123301385
chr1:87380162-87381214	CGI-DMR	Hypomethylated	0.000114891	0.0180042	-0.538434	-0.686117	-2.11364	17	cg05125558, cg24402755, cg02840615, cg07798595, cg13784611, cg17455591, cg20485042, cg03504384, cg05000987, cg19976011, cg26610681, cg17600680, cg15584435, cg06832042	-0.00976309	chr1	87376812	87381194
chr3:150421183-150421879	CGI-DMR	Hypomethylated	0.000116175	0.0180042	-0.538434	-0.670193	-2.13647	19	cg20896631, cg17503779, cg27323154, cg21048416, cg20922251, cg05889842, cg11593791, cg13683440, cg21422424, cg05642736, cg17069261	-0.0190251	chr3	150420821	150425714
chr8:114444826-114445085	CGI-DMR	Hypomethylated	0.000115743	0.0180042	-0.538434	-0.644902	-2.13873	22	cg06821993, cg02476510, cg25052970, cg03334130, cg10113334, cg16939546, cg20564273, cg19085307, cg13448814, cg21917532, cg27537290, cg09125443, cg13334883, cg18186704	-0.00929406	chr8	114440908	114449011
chr16:30366206-30366761	CGI-DMR	Hypomethylated	0.00011818	0.0181998	-0.538434	-0.629832	-2.1117	23	cg16498314, cg03632172, cg26469597, cg19981839, cg05099952, cg26843872, cg27151174, cg00270311, cg02767759, cg12149142, cg21357465, cg10035607, cg13566336, cg01433677	-0.00817586	chr16	30363681	30370069
chr6:30584885-30585677	CGI-DMR	Hypomethylated	0.00011904	0.0182177	-0.538434	-0.449222	-1.88858	63	cg04694022, cg23583454, cg26813794, cg24330922, cg10977734, cg15735240, cg13522406, cg03441461, cg15961920, cg04862321, cg08677140, cg04176995, cg23326824, cg25448947, cg04513728, cg00990221, cg17762168, cg07800254, cg26372792, cg19579903, cg19182468, cg16226373, cg15677497, cg02809877, cg18180874, cg03091589, cg00918762, cg16612352, cg26088994, cg24657127, cg16410241, cg18207141, cg14654951, cg2…	-0.0155701	chr6	30580928	30588689
chr7:70254894-70255986	CGI-DMR	Hypermethylated	0.000125351	0.0185469	-0.518848	0.678854	2.07176	18	cg08907819, cg20295702, cg23651585, cg15090915, cg01119700, cg22116143, cg01898553, cg17386710, cg01471203, cg04494844, cg18542967, cg16226004, cg21877010	0.0206332	chr7	70252335	70258753
chr13:64418434-64418679	CGI-DMR	Hypermethylated	0.00012719	0.0185469	-0.518848	0.859555	1.95853	7	cg21205378, cg23523522, cg24929258, cg20897026	0.0425477	chr13	64415303	64421835
chr16:1831721-1833568	CGI-DMR	Hypomethylated	0.000124079	0.0185469	-0.518848	-0.562557	-2.0368	32	cg24062767, cg07909527, cg08465118, cg15948509, cg03700218, cg06391926, cg26627898, cg02571725, cg26800462, cg16890752, cg09085417, cg02940466	-0.00378304	chr16	1829472	1834399
chr5:149379964-149380802	CGI-DMR	Hypomethylated	0.000122497	0.0185469	-0.518848	-0.598479	-2.08417	28	cg07371612, cg12927858, cg06941430, cg25441645, cg05382565, cg22721765, cg02882857, cg19934590, cg19694371, cg19884619, cg02479147, cg09676944, cg18888657, cg08908145, cg25428293, cg26588194, cg04117874	-0.00933377	chr5	149376315	149381473
chr6:16128992-16130023	CGI-DMR	Hypomethylated	0.000127251	0.0185469	-0.518848	-0.673159	-2.11322	18	cg19055458, cg00857282, cg19628745, cg14421525, cg14298379, cg23583141, cg24201109, cg02190610, cg25345817, cg27408887	-0.00771552	chr6	16126437	16134001
[truncated: 385 more rows]
