# Supplementary material for: Circulating cell-free DNA methylation mirrors alterations in cerebral patterns in epilepsy
Source: Clin Epigenetics. 2022 Dec 28;14:188. doi: 10.1186/s13148-022-01416-2 (PMC9795776; doi:10.1186/s13148-022-01416-2)
Supplement: Supplementary file 7 — Additional file 7. List of DNase-seq data sets obtained from the ENCODE. [file 13148_2022_1416_MOESM7_ESM.xlsx]

## Sheet: Sheet1
Supplementary Table 4: List of Dnase-seq datasets obtained from the ENCODE.
File	Assembly	Dataset	Tissue	Age	Sex
ENCFF954LPL	hg19	ENCSR000EIK	Prefrontal cortex	27	male
ENCFF961XGT	hg19	ENCSR000EIK	Prefrontal cortex	35	male
ENCFF584HTG	hg19	ENCSR000EIY	Prefrontal cortex	67	female
ENCFF420QAT	hg19	ENCSR000EIY	Prefrontal cortex	80	female
ENCFF026UTG	hg19	ENCSR840TVG	CD8+ AB T cell	33	female
ENCFF747DDA	hg19	ENCSR020LUD	CD8+ AB T cell	21	male
ENCFF704HTQ	hg19	ENCSR609DDQ	CD8+ AB T cell	34	female
ENCFF342RCE	hg19	ENCSR316UDN	CD8+ AB T cell	37	male
ENCFF063OUM	hg19	ENCSR891VOV	B cel	34	female
ENCFF299BTL	hg19	ENCSR247IUJ	B cel	37	male
ENCFF896NVQ	hg19	ENCSR000EMJ	B cel	43	female
ENCFF704QPH	hg19	ENCSR000EMJ	B cel	43	female
ENCFF734CJO	hg19	ENCSR452DCM	CD14+ Monocyte	21	male
ENCFF797QJP	hg19	ENCSR695AUY	CD14+ Monocyte	34	female
ENCFF861JZY	hg19	ENCSR674JIL	CD14+ Monocyte	37	male
ENCFF845ZYQ	hg19	ENCSR643GHI	CD4+ AB T cell	33	female
ENCFF513EAB	hg19	ENCSR683QJJ	CD4+ AB T cell	21	male
ENCFF357RHO	hg19	ENCSR167JFX	CD4+ AB T cell	37	male
ENCFF472QRS	hg19	ENCSR628IRM	T cell	21	male
ENCFF334YII	hg19	ENCSR366YTD	T cell	37	male
ENCFF544OID	hg19	ENCSR723JLG	NK	34	female
ENCFF448RXA	hg19	ENCSR704HNG	NK	21	male
ENCFF703VMU	hg19	ENCSR718AAB	NK	37	male
